# Supplementary material for: Comparative Transcriptome Sequencing of Taro Corm Development With a Focus on the Starch and Sucrose Metabolism Pathway
Source: Front Genet. 2021 Oct 22;12:771081. doi: 10.3389/fgene.2021.771081 (PMC8630585; doi:10.3389/fgene.2021.771081)
Supplement: Supplementary file 3 [file DataSheet1.xlsx]

## Sheet: Supplementary Table 1
Supplementary Table 1. Transcriptome sequencing statistics of Taro corms harvested after 1 (S1), 2 (S2), 3 (S3), 4 (S4), 5 (S5), and 8 (S8) months.
Summary of mRNA sequencing
#SampleID	ReadSum	BaseSum	GC(%)	N(%)	Q20(%)	Q30(%)	Total Reads	Mapped Reads	Uniq Mapped Reads	Multiple Mapped Reads	Reads Map to'+'	Reads Map to'-'
S1-1	54345301	16101373068	52.53	0	98.06	94.67	108690602	97,753,185 (89.94%)	94,968,929 (87.38%)	2,784,256(2.56%)	48,310,248 (44.45%)	48,478,237 (44.60%)
S1-2	59051335	17546013174	52.49	0	97.94	94.38	118102670	105,943,500 (89.70%)	103,144,231 (87.33%)	2,799,269 (2.37%)	52,489,654 (44.44%)	52,683,692 (44.61%)
S1-3	52801880	15624602760	50.98	0	98.28	95.02	105603760	93,859,563 (88.88%)	90,846,010 (86.03%)	3,013,553(2.85%)	46,318,832 (43.86%)	46,463,165 (44.00%)
S2-1	51952090	15390325738	49.25	0	98.14	94.78	103904180	92,706,818 (89.22%)	89,683,792 (86.31%)	3,023,026 (2.91%)	45,692,649 (43.98%)	45,872,416 (44.15%)
S2-2	53161137	15745998938	51.31	0	98.02	94.57	106322274	94,857,858 (89.22%)	91,767,482 (86.31%)	3,090,376 (2.91%)	46,808,525 (44.03%)	47,028,665 (44.23%)
S2-3	55760541	16405917114	55.07	0	98.05	94.67	111521082	100,667,898 (90.27%)	96,556,458 (86.58%)	4,111,440 (3.69%)	49,557,061 (44.44%)	49,697,804 (44.56%)
S3-1	57762614	16928882760	55.16	0	98.46	95.84	115525228	103,757,248 (89.81%)	100,137,517 (86.68%)	3,619,731 (3.13%)	51,265,978 (44.38%)	51,456,138 (44.54%)
S3-2	55982831	16637540272	54.23	0	98.49	95.95	111965662	100,673,236 (89.91%)	97,507,362 (87.09%)	3,165,874 (2.83%)	49,693,858 (44.38%)	49,865,251 (44.54%)
S3-3	54010071	16014241024	56.23	0	98.55	96.08	108020142	97,444,196 (90.21%)	93,762,294 (86.80%)	3,681,902 (3.41%)	48,212,310 (44.63%)	48,301,477 (44.72%)
S4-1	61390540	18146483324	56	0	98.59	96.05	122781080	111,132,089 (90.51%)	105,995,977 (86.33%)	5,136,112 (4.18%)	54,671,460(44.53%)	54,869,605 (44.69%)
S4-2	55717340	16494031788	55.17	0	98.6	96.16	111434680	99,987,312 (89.73%)	95,427,448 (85.64%)	4,559,864 (4.09%)	49,102,369 (44.06%)	49,356,115 (44.29%)
S4-3	53526663	15825988018	59.03	0	98.56	96.2	107053326	97,044,778 (90.65%)	91,847,177 (85.80%)	5,197,601 (4.86%)	47,662,779 (44.52%)	47,872,244 (44.72%)
S5-1	56469491	16676188878	60.97	0	98.5	96.07	112938982	101,535,480 (89.90%)	96,564,030 (85.50%)	4,971,450 (4.40%)	50,596,881 (44.80%)	50,637,798 (44.84%)
S5-2	55354157	16211489440	61.91	0	98.55	96.06	110708314	100,063,632 (90.38%)	94,116,157 (85.01%)	5,947,475 (5.37%)	49,477,747 (44.69%)	49,534,453 (44.74%)
S5-3	53904530	16020235834	56.57	0	98.65	96.26	107809060	96,414,225 (89.43%)	92,304,746 (85.62%)	4,109,479 (3.81%)	47,749,316 (44.29%)	47,787,983 (44.33%)
S6-1	57933509	17046023878	57.87	0	98.47	95.82	115867018	103,823,423 (89.61%)	99,916,469 (86.23%)	3,906,954 (3.37%)	51,686,540 (44.61%)	51,685,820 (44.61%)
S6-2	59981092	17698724086	58.74	0	98.52	95.96	119962184	107,867,999 (89.92%)	103,085,825 (85.93%)	4,782,174 (3.99%)	53,684,758(44.75%)	53,664,816 (44.73%)
S6-3	66776505	19696317164	59.05	0	98.53	96.07	133553010	120,397,789 (90.15%)	115,331,672 (86.36%)	5,066,117 (3.79%)	59,870,278 (44.83%)	59,843,986 (44.81%)
Summary of miRNA sequencing
Samples	Raw_reads	Length<18	Length>30	Low_quality	Containing'N'reads	Clean_reads	Q30(%)	Total_Reads	Mapped_Reads	Mapped_reads(+)	Mapped_reads(-)
S1-1	20896468	590831	2970545	0	0	17335092	97.04	12328396	7,656,230 (62.10%)	5,358,899 (43.47%)	2,297,331 (18.63%)
S1-2	26613642	5994064	1166691	0	0	19452887	97.07	14249246	7,818,931 (54.87%)	5,593,270 (39.25%)	2,225,661 (15.62%)
S1-3	23788520	2498211	2731234	0	0	18559075	97.11	13765736	7,475,020 (54.30%)	5,272,877 (38.30%)	2,202,143 (16.00%)
S2-1	27633672	3085553	2586459	0	0	21961660	97.09	18698678	10,396,295 (55.60%)	7,534,046 (40.29%)	2,862,249 (15.31%)
S2-2	20778327	1081917	4000684	0	0	15695726	96.93	6488002	3,015,290 (46.47%)	2,107,169 (32.48%)	908,121 (14.00%)
S2-3	20460861	388707	3500042	0	0	16572112	97.33	13490299	5,073,555 (37.61%)	3,542,690 (26.26%)	1,530,865 (11.35%)
S3-1	28532762	6079296	2628603	0	0	19824863	97.88	15697109	8,381,489 (53.40%)	6,016,009 (38.33%)	2,365,480(15.07%)
S3-2	27929994	3733158	2156278	0	0	22040558	97.41	18509830	10,598,431 (57.26%)	7,675,483 (41.47%)	2,922,948 (15.79%)
S3-3	32604233	6443136	3178165	0	0	22982932	97.36	11971612	5,782,149 (48.30%)	3,985,926 (33.29%)	1,796,223 (15.00%)
S4-1	27810612	6631150	2211007	0	0	18968455	98	11294299	4,986,738 (44.15%)	3,507,588 (31.06%)	1,479,150 (13.10%)
S4-2	34583279	6665020	2218951	0	0	25699308	97.85	17998897	6,688,336 (37.16%)	4,731,188 (26.29%)	1,957,148 (10.87%)
S4-3	37854622	5639565	3069885	0	0	29145172	98	18965205	7,925,931 (41.79%)	5,442,083 (28.70%)	2,483,848 (13.10%)
S5-1	25895208	4419088	2887003	0	0	18589117	96.74	12549063	5,344,341 (42.59%)	3,558,554 (28.36%)	1,785,787 (14.23%)
S5-2	29492375	4328982	2467430	0	0	22695963	96.81	15088734	5,443,663 (36.08%)	3,722,721 (24.67%)	1,720,942 (11.41%)
S5-3	24969395	5403104	1729639	0	0	17836652	97.45	10477410	4,483,072 (42.79%)	3,143,837 (30.01%)	1,339,235 (12.78%)
S6-1	36408696	6231958	3867463	0	0	26309275	97.1	15168509	5,893,593 (38.85%)	3,845,198 (25.35%)	2,048,395 (13.50%)
S6-2	34707099	5326061	3442782	0	0	25938256	97.03	16077032	7,629,034(47.45%)	4,858,891 (30.22%)	2,770,143 (17.23%)
S6-3	22864567	1916487	5451670	0	0	15496410	97.1	10035798	5,287,711 (52.69%)	3,125,936 (31.15%)	2,161,775(21.54%)
Summary of CircRNA sequencing
BMK-ID	Read Number	Base Number	GC Content	%≥Q30	Total Reads	Mapped Reads	Uniq Map Reads	Multiple Map Reads	Reads Map to'+'	Reads Map to'-'
S1-1	54345301	16101373068	0.5253	0.9806	108690602	108,620,756 (99.94%)	95,446,902 (87.82%)	13,173,854(12.12%)	52,496,914 (48.30%)	53,007,404 (48.77%)
S1-2	59051335	17546013174	0.5249	0.9794	118102670	118,035,456 (99.94%)	103,696,050 (87.80%)	14,339,406 (12.14%)	57,077,953 (48.33%)	57,604,808 (48.78%)
S1-3	52801880	15624602760	0.5098	0.9828	105603760	105,339,778 (99.75%)	91,926,522 (87.05%)	13,413,256(12.70%)	50,757,810 (48.06%)	51,286,918 (48.57%)
S2-1	51952090	15390325738	0.4925	0.9814	103904180	103,829,850 (99.93%)	90,069,417 (86.69%)	13,760,433 (13.24%)	50,067,345 (48.19%)	50,547,258 (48.65%)
S2-2	53161137	15745998938	0.5131	0.9802	106322274	106,227,188 (99.91%)	92,364,221 (86.87%)	13,862,967 (13.04%)	51,278,686 (48.23%)	51,762,917 (48.68%)
S2-3	55760541	16405917114	0.5507	0.9805	111521082	111,421,850 (99.91%)	95,941,217 (86.03%)	15,480,633 (13.88%)	53,993,053 (48.42%)	54,496,601 (48.87%)
S3-1	57762614	16928882760	0.5516	0.9846	115525228	115,381,338 (99.88%)	100,446,445 (86.95%)	14,934,893 (12.93%)	55,910,625 (48.40%)	56,425,258 (48.84%)
S3-2	55982831	16637540272	0.5423	0.9849	111965662	111,868,802 (99.91%)	97,330,523 (86.93%)	14,538,279 (12.98%)	54,074,915 (48.30%)	54,641,499 (48.80%)
S3-3	54010071	16014241024	0.5623	0.9855	108020142	107,908,566 (99.90%)	93,187,299 (86.27%)	14,721,267 (13.63%)	52,356,536 (48.47%)	52,825,735 (48.90%)
S4-1	61390540	18146483324	0.56	0.9859	122781080	122,669,278 (99.91%)	105,295,321 (85.76%)	17,373,957 (14.15%)	59,484,269 (48.45%)	60,005,057 (48.87%)
S4-2	55717340	16494031788	0.5517	0.986	111434680	111,279,324 (99.86%)	94,490,892 (84.79%)	16,788,432 (15.07%)	53,811,967 (48.29%)	54,365,322 (48.79%)
S4-3	53526663	15825988018	0.5903	0.9856	107053326	106,956,862 (99.91%)	90,133,205 (84.19%)	16,823,657 (15.72%)	51,887,191 (48.47%)	52,476,627 (49.02%)
S5-1	56469491	16676188878	0.6097	0.985	112938982	112,721,448 (99.81%)	92,694,547 (82.07%)	20,026,901 (17.73%)	54,725,413 (48.46%)	55,426,845 (49.08%)
S5-2	55354157	16211489440	0.6191	0.9855	110708314	110,518,922 (99.83%)	91,227,729 (82.40%)	19,291,193 (17.43%)	53,941,355 (48.72%)	54,456,410 (49.19%)
S5-3	53904530	16020235834	0.5657	0.9865	107809060	107,673,712 (99.87%)	91,140,970 (84.54%)	16,532,742 (15.34%)	52,281,303 (48.49%)	52,623,111 (48.81%)
S6-1	57933509	17046023878	0.5787	0.9847	115867018	115,562,644 (99.74%)	97,947,976 (84.53%)	17,614,668 (15.20%)	56,002,297 (48.33%)	56,729,464 (48.96%)
S6-2	59981092	17698724086	0.5874	0.9852	119962184	119,695,646 (99.78%)	100,302,405 (83.61%)	19,393,241 (16.17%)	58,109,496 (48.44%)	58,690,506 (48.92%)
S6-3	66776505	19696317164	0.5905	0.9853	133553010	133,375,778 (99.87%)	113,208,413 (84.77%)	20,167,365 (15.10%)	64,677,313 (48.43%)	65,394,586 (48.97%)

## Sheet: Supplementary Table 2
Supplemenatary Table 2. List of differentially expressed genes enriched in starch and sucrose metabolism and related pathways in taro corms of different age as compared to one month old corm
Pathway	gene ID	EC Number	S1 VS S2	S1 VS S3	S1 VS S4	S1 VS S5	S1 VS S6	Gene Description
Glycolysis/Gluconeogenesis	gene-Taro_001236	EC:1.1.1.1	0	-1.16295	0	0	-2.83288	alcohol dehydrogenase class-P
Glycolysis/Gluconeogenesis	gene-Taro_001236	EC:1.1.1.1	0	-1.16295	0	0	-2.83288	alcohol dehydrogenase class-P
Glycolysis/Gluconeogenesis	gene-Taro_026440	EC:1.1.1.1	0	0	-2.30587	0	0	alcohol dehydrogenase
Glycolysis/Gluconeogenesis	gene-Taro_035429	EC:1.1.1.1	0	0	-3.17796	-5.50664	-6.12743	alcohol dehydrogenase
Glycolysis/Gluconeogenesis	gene-Taro_035429	EC:1.1.1.1	0	0	-3.17796	-5.50664	-6.12743	alcohol dehydrogenase
Glycolysis/Gluconeogenesis	gene-Taro_035429	EC:1.1.1.1	0	0	-3.17796	-5.50664	-6.12743	alcohol dehydrogenase
Glycolysis/Gluconeogenesis	Colocasia_esculenta_newGene_89977	EC:1.1.1.2	0	0	-1.58402	0	0	alcohol dehydrogenase (NADP+)
Glycolysis/Gluconeogenesis	gene-Taro_027982	EC:1.1.1.2	-1.09135	0	1.22375	1.83521	0	alcohol dehydrogenase (NADP+)
Glycolysis/Gluconeogenesis	gene-Taro_027982	EC:1.1.1.2	-1.09135	0	1.22375	1.83521	0	alcohol dehydrogenase (NADP+)
Glycolysis/Gluconeogenesis	gene-Taro_027982	EC:1.1.1.2	-1.09135	0	1.22375	1.83521	0	alcohol dehydrogenase (NADP+)
Glycolysis/Gluconeogenesis	gene-Taro_050498	EC:1.1.1.2	0	0	-1.02465	-1.51131	-1.15522	alcohol dehydrogenase (NADP+)
Glycolysis/Gluconeogenesis	gene-Taro_050498	EC:1.1.1.2	0	0	-1.02465	-1.51131	-1.15522	alcohol dehydrogenase (NADP+)
Glycolysis/Gluconeogenesis	gene-Taro_050498	EC:1.1.1.2	0	0	-1.02465	-1.51131	-1.15522	alcohol dehydrogenase (NADP+)
Glycolysis/Gluconeogenesis	gene-Taro_015887	EC:1.1.1.284 1.1.1.1	0	-1.20426	-1.15357	-1.36254	0	S-(hydroxymethyl)glutathione dehydrogenase / alcohol dehydrogenase
Glycolysis/Gluconeogenesis	gene-Taro_015887	EC:1.1.1.284 1.1.1.1	0	-1.20426	-1.15357	-1.36254	0	S-(hydroxymethyl)glutathione dehydrogenase / alcohol dehydrogenase
Glycolysis/Gluconeogenesis	gene-Taro_015887	EC:1.1.1.284 1.1.1.1	0	-1.20426	-1.15357	-1.36254	0	S-(hydroxymethyl)glutathione dehydrogenase / alcohol dehydrogenase
Glycolysis/Gluconeogenesis	gene-Taro_040598	EC:1.1.1.284 1.1.1.1	0	-1.08687	-1.14292	-3.30441	0	S-(hydroxymethyl)glutathione dehydrogenase / alcohol dehydrogenase
Glycolysis/Gluconeogenesis	gene-Taro_040598	EC:1.1.1.284 1.1.1.1	0	-1.08687	-1.14292	-3.30441	0	S-(hydroxymethyl)glutathione dehydrogenase / alcohol dehydrogenase
Glycolysis/Gluconeogenesis	gene-Taro_040598	EC:1.1.1.284 1.1.1.1	0	-1.08687	-1.14292	-3.30441	0	S-(hydroxymethyl)glutathione dehydrogenase / alcohol dehydrogenase
Glycolysis/Gluconeogenesis	gene-Taro_054717	EC:1.2.1.12	0	0	0	0	-1.34851	glyceraldehyde 3-phosphate dehydrogenase
Glycolysis/Gluconeogenesis	gene-Taro_042016	EC:1.2.1.12	-1.13715	-1.17026	0	0	-2.26707	glyceraldehyde 3-phosphate dehydrogenase
Glycolysis/Gluconeogenesis	gene-Taro_042016	EC:1.2.1.12	-1.13715	-1.17026	0	0	-2.26707	glyceraldehyde 3-phosphate dehydrogenase
Glycolysis/Gluconeogenesis	gene-Taro_042016	EC:1.2.1.12	-1.13715	-1.17026	0	0	-2.26707	glyceraldehyde 3-phosphate dehydrogenase
Glycolysis/Gluconeogenesis	gene-Taro_009648	EC:1.2.1.3	0	0	0	0	1.64193	aldehyde dehydrogenase (NAD+)
Glycolysis/Gluconeogenesis	gene-Taro_023216	EC:1.2.1.3	0	0	0	0	-1.67248	aldehyde dehydrogenase (NAD+)
Glycolysis/Gluconeogenesis	gene-Taro_044174	EC:1.2.1.3	0	-1.14918	0	0	0	aldehyde dehydrogenase (NAD+)
Glycolysis/Gluconeogenesis	gene-Taro_042331	EC:1.2.1.31 1.2.1.8 1.2.1.3	0	-1.0912	-1.04941	0	0	aldehyde dehydrogenase family 7 member
Glycolysis/Gluconeogenesis	gene-Taro_042331	EC:1.2.1.31 1.2.1.8 1.2.1.3	0	-1.0912	-1.04941	0	0	aldehyde dehydrogenase family 7 member
Glycolysis/Gluconeogenesis	gene-Taro_053769	EC:1.2.1.9	0	-1.36458	0	1.02365	0	glyceraldehyde-3-phosphate dehydrogenase (NADP+)
Glycolysis/Gluconeogenesis	gene-Taro_053769	EC:1.2.1.9	0	-1.36458	0	1.02365	0	glyceraldehyde-3-phosphate dehydrogenase (NADP+)
Glycolysis/Gluconeogenesis	gene-Taro_044576	EC:1.2.4.1	0	0	3.07812	0	7.47214	pyruvate dehydrogenase E1 component alpha
Glycolysis/Gluconeogenesis	gene-Taro_044576	EC:1.2.4.1	0	0	3.07812	0	7.47214	pyruvate dehydrogenase E1 component alpha
Glycolysis/Gluconeogenesis	gene-Taro_040510	EC:1.2.4.1	0	0	0	1.16441	1.19366	pyruvate dehydrogenase E1 component alpha
Glycolysis/Gluconeogenesis	gene-Taro_040510	EC:1.2.4.1	0	0	0	1.16441	1.19366	pyruvate dehydrogenase E1 component alpha
Glycolysis/Gluconeogenesis	gene-Taro_039758	EC:1.2.4.1	0	0	0	-1.03195	0	pyruvate dehydrogenase E1 component alpha
Glycolysis/Gluconeogenesis	gene-Taro_048788	EC:1.2.4.1	0	0	0	-1.2555	0	pyruvate dehydrogenase E1 component alpha
Glycolysis/Gluconeogenesis	gene-Taro_017331	EC:1.8.1.4	0	-1.25354	0	0	-1.78375	dihydrolipoamide dehydrogenase
Glycolysis/Gluconeogenesis	gene-Taro_017331	EC:1.8.1.4	0	-1.25354	0	0	-1.78375	dihydrolipoamide dehydrogenase
Glycolysis/Gluconeogenesis	gene-Taro_045155	EC:1.8.1.4	0	0	0	-1.64176	-1.62313	dihydrolipoamide dehydrogenase
Glycolysis/Gluconeogenesis	gene-Taro_045155	EC:1.8.1.4	0	0	0	-1.64176	-1.62313	dihydrolipoamide dehydrogenase
Glycolysis/Gluconeogenesis	gene-Taro_017330	EC:1.8.1.4	0	-1.19078	0	-1.69001	0	dihydrolipoamide dehydrogenase
Glycolysis/Gluconeogenesis	gene-Taro_017330	EC:1.8.1.4	0	-1.19078	0	-1.69001	0	dihydrolipoamide dehydrogenase
Glycolysis/Gluconeogenesis	gene-Taro_022249	EC:2.3.1.12	0	0	0	0	-1.18305	pyruvate dehydrogenase E2 component (dihydrolipoamide
Glycolysis/Gluconeogenesis	gene-Taro_030542	EC:2.3.1.12	0	0	0	0	-1.9801	pyruvate dehydrogenase E2 component (dihydrolipoamide
Glycolysis/Gluconeogenesis	gene-Taro_030544	EC:2.3.1.12	0	0	0	0	-1.33553	pyruvate dehydrogenase E2 component (dihydrolipoamide
Glycolysis/Gluconeogenesis	Colocasia_esculenta_newGene_17973	EC:2.3.1.12	0	0	0	-6.05176	-7.1456	pyruvate dehydrogenase E2 component (dihydrolipoamide
Glycolysis/Gluconeogenesis	Colocasia_esculenta_newGene_17973	EC:2.3.1.12	0	0	0	-6.05176	-7.1456	pyruvate dehydrogenase E2 component (dihydrolipoamide
Glycolysis/Gluconeogenesis	gene-Taro_046225	EC:2.3.1.12	0	1.04822	0	1.90844	1.22795	pyruvate dehydrogenase E2 component (dihydrolipoamide
Glycolysis/Gluconeogenesis	gene-Taro_046225	EC:2.3.1.12	0	1.04822	0	1.90844	1.22795	pyruvate dehydrogenase E2 component (dihydrolipoamide
Glycolysis/Gluconeogenesis	gene-Taro_046225	EC:2.3.1.12	0	1.04822	0	1.90844	1.22795	pyruvate dehydrogenase E2 component (dihydrolipoamide
Glycolysis/Gluconeogenesis	gene-Taro_002587	EC:2.7.1.1	0	0	-2.78258	0	0	hexokinase
Glycolysis/Gluconeogenesis	gene-Taro_014871	EC:2.7.1.1	0	0	0	2.01536	0	hexokinase
Glycolysis/Gluconeogenesis	gene-Taro_033442	EC:2.7.1.1	0	0	1.5189	1.05832	0	hexokinase
Glycolysis/Gluconeogenesis	gene-Taro_033442	EC:2.7.1.1	0	0	1.5189	1.05832	0	hexokinase
Glycolysis/Gluconeogenesis	gene-Taro_002585	EC:2.7.1.1	0	0	-1.55383	-5.3214	0	hexokinase
Glycolysis/Gluconeogenesis	gene-Taro_002585	EC:2.7.1.1	0	0	-1.55383	-5.3214	0	hexokinase
Glycolysis/Gluconeogenesis	gene-Taro_054247	EC:2.7.1.11	0	0	0	0	1.10651	6-phosphofructokinase 1
Glycolysis/Gluconeogenesis	gene-Taro_016994	EC:2.7.1.11	0	0	0	-5.9091	-6.52763	6-phosphofructokinase 1
Glycolysis/Gluconeogenesis	gene-Taro_016994	EC:2.7.1.11	0	0	0	-5.9091	-6.52763	6-phosphofructokinase 1
Glycolysis/Gluconeogenesis	gene-Taro_029900	EC:2.7.1.11	0	0	-1.43486	-3.03427	-3.13791	6-phosphofructokinase 1
Glycolysis/Gluconeogenesis	gene-Taro_029900	EC:2.7.1.11	0	0	-1.43486	-3.03427	-3.13791	6-phosphofructokinase 1
Glycolysis/Gluconeogenesis	gene-Taro_029900	EC:2.7.1.11	0	0	-1.43486	-3.03427	-3.13791	6-phosphofructokinase 1
Glycolysis/Gluconeogenesis	gene-Taro_012907	EC:2.7.1.11	0	0	0	1.15308	0	6-phosphofructokinase 1
Glycolysis/Gluconeogenesis	gene-Taro_004558	EC:2.7.1.40	0	0	0	0	1.30852	pyruvate kinase
Glycolysis/Gluconeogenesis	gene-Taro_004559	EC:2.7.1.40	0	0	0	0	1.20943	pyruvate kinase
Glycolysis/Gluconeogenesis	gene-Taro_009335	EC:2.7.1.40	0	0	0	-1.00959	-1.01076	pyruvate kinase
Glycolysis/Gluconeogenesis	gene-Taro_009335	EC:2.7.1.40	0	0	0	-1.00959	-1.01076	pyruvate kinase
Glycolysis/Gluconeogenesis	gene-Taro_025074	EC:2.7.1.40	-1.06127	0	0	-1.63063	-1.03123	pyruvate kinase
Glycolysis/Gluconeogenesis	gene-Taro_025074	EC:2.7.1.40	-1.06127	0	0	-1.63063	-1.03123	pyruvate kinase
Glycolysis/Gluconeogenesis	gene-Taro_025074	EC:2.7.1.40	-1.06127	0	0	-1.63063	-1.03123	pyruvate kinase
Glycolysis/Gluconeogenesis	gene-Taro_051065	EC:2.7.1.40	0	0	1.81973	1.41535	0	pyruvate kinase
Glycolysis/Gluconeogenesis	gene-Taro_051065	EC:2.7.1.40	0	0	1.81973	1.41535	0	pyruvate kinase
Glycolysis/Gluconeogenesis	gene-Taro_040699	EC:2.7.1.40	0	0	-1.10544	-2.47409	-1.67921	pyruvate kinase
Glycolysis/Gluconeogenesis	gene-Taro_040699	EC:2.7.1.40	0	0	-1.10544	-2.47409	-1.67921	pyruvate kinase
Glycolysis/Gluconeogenesis	gene-Taro_040699	EC:2.7.1.40	0	0	-1.10544	-2.47409	-1.67921	pyruvate kinase
Glycolysis/Gluconeogenesis	gene-Taro_017480	EC:2.7.1.40	0	0	0	-5.25703	0	pyruvate kinase
Glycolysis/Gluconeogenesis	gene-Taro_016158	EC:2.7.1.40	0	0	-1.69267	-3.56189	-3.10163	pyruvate kinase
Glycolysis/Gluconeogenesis	gene-Taro_016158	EC:2.7.1.40	0	0	-1.69267	-3.56189	-3.10163	pyruvate kinase
Glycolysis/Gluconeogenesis	gene-Taro_016158	EC:2.7.1.40	0	0	-1.69267	-3.56189	-3.10163	pyruvate kinase
Glycolysis/Gluconeogenesis	gene-Taro_052483	EC:2.7.1.40	0	0	0	-1.8902	-1.53826	pyruvate kinase
Glycolysis/Gluconeogenesis	gene-Taro_052483	EC:2.7.1.40	0	0	0	-1.8902	-1.53826	pyruvate kinase
Glycolysis/Gluconeogenesis	gene-Taro_042967	EC:2.7.1.90	0	0	0	0	-1.1585	diphosphate-dependent phosphofructokinase
Glycolysis/Gluconeogenesis	gene-Taro_043230	EC:2.7.1.90	0	0	-1.07909	-1.29723	-1.0088	diphosphate-dependent phosphofructokinase
Glycolysis/Gluconeogenesis	gene-Taro_043230	EC:2.7.1.90	0	0	-1.07909	-1.29723	-1.0088	diphosphate-dependent phosphofructokinase
Glycolysis/Gluconeogenesis	gene-Taro_043230	EC:2.7.1.90	0	0	-1.07909	-1.29723	-1.0088	diphosphate-dependent phosphofructokinase
Glycolysis/Gluconeogenesis	gene-Taro_050659	EC:2.7.1.90	0	0	0	-1.5625	-1.22797	diphosphate-dependent phosphofructokinase
Glycolysis/Gluconeogenesis	gene-Taro_050659	EC:2.7.1.90	0	0	0	-1.5625	-1.22797	diphosphate-dependent phosphofructokinase
Glycolysis/Gluconeogenesis	gene-Taro_023298	EC:2.7.2.3	0	0	0	0	-1.03211	phosphoglycerate kinase
Glycolysis/Gluconeogenesis	gene-Taro_017675	EC:2.7.2.3	0	0	1.12367	1.23377	0	phosphoglycerate kinase
Glycolysis/Gluconeogenesis	gene-Taro_017675	EC:2.7.2.3	0	0	1.12367	1.23377	0	phosphoglycerate kinase
Glycolysis/Gluconeogenesis	gene-Taro_023293	EC:2.7.2.3	0	0	0	1.17359	-1.0909	phosphoglycerate kinase
Glycolysis/Gluconeogenesis	gene-Taro_023293	EC:2.7.2.3	0	0	0	1.17359	-1.0909	phosphoglycerate kinase
Glycolysis/Gluconeogenesis	gene-Taro_016838	EC:2.7.9.1	0	0	-1.37063	0	-1.76834	pyruvate, orthophosphate dikinase
Glycolysis/Gluconeogenesis	gene-Taro_016838	EC:2.7.9.1	0	0	-1.37063	0	-1.76834	pyruvate, orthophosphate dikinase
Glycolysis/Gluconeogenesis	gene-Taro_042115	EC:3.1.3.11	0	-1.1579	-1.32931	-2.38087	0	fructose-1,6-bisphosphatase I
Glycolysis/Gluconeogenesis	gene-Taro_042115	EC:3.1.3.11	0	-1.1579	-1.32931	-2.38087	0	fructose-1,6-bisphosphatase I
Glycolysis/Gluconeogenesis	gene-Taro_042115	EC:3.1.3.11	0	-1.1579	-1.32931	-2.38087	0	fructose-1,6-bisphosphatase I
Glycolysis/Gluconeogenesis	gene-Taro_015973	EC:3.1.3.62 3.1.3.80	0	0	0	0	-1.53966	multiple inositol-polyphosphate phosphatase / 2,3-bisphosphoglycerate
Glycolysis/Gluconeogenesis	gene-Taro_016281	EC:4.1.1.1	0	-1.15589	-1.05122	-1.8515	-1.00528	pyruvate decarboxylase
Glycolysis/Gluconeogenesis	gene-Taro_016281	EC:4.1.1.1	0	-1.15589	-1.05122	-1.8515	-1.00528	pyruvate decarboxylase
Glycolysis/Gluconeogenesis	gene-Taro_016281	EC:4.1.1.1	0	-1.15589	-1.05122	-1.8515	-1.00528	pyruvate decarboxylase
Glycolysis/Gluconeogenesis	gene-Taro_016281	EC:4.1.1.1	0	-1.15589	-1.05122	-1.8515	-1.00528	pyruvate decarboxylase
Glycolysis/Gluconeogenesis	gene-Taro_021243	EC:4.1.2.13	0	0	0	0	-1.28435	fructose-bisphosphate aldolase, class II
Glycolysis/Gluconeogenesis	gene-Taro_050990	EC:4.1.2.13	0	0	2.18542	0	0	fructose-bisphosphate aldolase, class I
Glycolysis/Gluconeogenesis	gene-Taro_026671	EC:4.1.2.13	0	0	2.03017	2.92963	1.60275	fructose-bisphosphate aldolase, class I
Glycolysis/Gluconeogenesis	gene-Taro_026671	EC:4.1.2.13	0	0	2.03017	2.92963	1.60275	fructose-bisphosphate aldolase, class I
Glycolysis/Gluconeogenesis	gene-Taro_026671	EC:4.1.2.13	0	0	2.03017	2.92963	1.60275	fructose-bisphosphate aldolase, class I
Glycolysis/Gluconeogenesis	gene-Taro_041599	EC:4.1.2.13	0	0	-1.77707	-7.13665	-7.72448	fructose-bisphosphate aldolase, class I
Glycolysis/Gluconeogenesis	gene-Taro_041599	EC:4.1.2.13	0	0	-1.77707	-7.13665	-7.72448	fructose-bisphosphate aldolase, class I
Glycolysis/Gluconeogenesis	gene-Taro_041599	EC:4.1.2.13	0	0	-1.77707	-7.13665	-7.72448	fructose-bisphosphate aldolase, class I
Glycolysis/Gluconeogenesis	gene-Taro_024013	EC:4.2.1.11	0	0	-1.77722	0	-6.64274	enolase
Glycolysis/Gluconeogenesis	gene-Taro_024013	EC:4.2.1.11	0	0	-1.77722	0	-6.64274	enolase
Glycolysis/Gluconeogenesis	gene-Taro_025539	EC:4.2.1.11	0	0	-1.02671	0	0	enolase
Glycolysis/Gluconeogenesis	gene-Taro_041697	EC:4.2.1.11	0	0	-1.16878	-1.85547	-3.82272	enolase
Glycolysis/Gluconeogenesis	gene-Taro_041697	EC:4.2.1.11	0	0	-1.16878	-1.85547	-3.82272	enolase
Glycolysis/Gluconeogenesis	gene-Taro_041697	EC:4.2.1.11	0	0	-1.16878	-1.85547	-3.82272	enolase
Glycolysis/Gluconeogenesis	gene-Taro_007530	EC:5.1.3.15	0	0	0	0	-2.4783	glucose-6-phosphate 1-epimerase
Glycolysis/Gluconeogenesis	gene-Taro_026029	EC:5.1.3.15	0	0	0	-1.6458	-1.57733	glucose-6-phosphate 1-epimerase
Glycolysis/Gluconeogenesis	gene-Taro_026029	EC:5.1.3.15	0	0	0	-1.6458	-1.57733	glucose-6-phosphate 1-epimerase
Glycolysis/Gluconeogenesis	gene-Taro_034411	EC:5.1.3.15	0	-1.01458	-1.00454	-1.9677	-1.31252	glucose-6-phosphate 1-epimerase
Glycolysis/Gluconeogenesis	gene-Taro_034411	EC:5.1.3.15	0	-1.01458	-1.00454	-1.9677	-1.31252	glucose-6-phosphate 1-epimerase
Glycolysis/Gluconeogenesis	gene-Taro_034411	EC:5.1.3.15	0	-1.01458	-1.00454	-1.9677	-1.31252	glucose-6-phosphate 1-epimerase
Glycolysis/Gluconeogenesis	gene-Taro_034411	EC:5.1.3.15	0	-1.01458	-1.00454	-1.9677	-1.31252	glucose-6-phosphate 1-epimerase
Glycolysis/Gluconeogenesis	gene-Taro_006189	EC:5.1.3.3	0	0	0	-1.17849	0	aldose 1-epimerase
Glycolysis/Gluconeogenesis	gene-Taro_040413	EC:5.1.3.3	0	-1.5114	-3.81128	-7.9293	-8.50593	aldose 1-epimerase
Glycolysis/Gluconeogenesis	gene-Taro_040413	EC:5.1.3.3	0	-1.5114	-3.81128	-7.9293	-8.50593	aldose 1-epimerase
Glycolysis/Gluconeogenesis	gene-Taro_040413	EC:5.1.3.3	0	-1.5114	-3.81128	-7.9293	-8.50593	aldose 1-epimerase
Glycolysis/Gluconeogenesis	gene-Taro_040413	EC:5.1.3.3	0	-1.5114	-3.81128	-7.9293	-8.50593	aldose 1-epimerase
Glycolysis/Gluconeogenesis	gene-Taro_034768	EC:5.3.1.1	0	0	0	0	-1.51363	triosephosphate isomerase (TIM)
Glycolysis/Gluconeogenesis	gene-Taro_006845	EC:5.3.1.1	-1.01677	0	0	0	0	triosephosphate isomerase (TIM)
Glycolysis/Gluconeogenesis	Colocasia_esculenta_newGene_46372	EC:5.3.1.9	0	0	0	0	-1.90968	glucose-6-phosphate isomerase
Glycolysis/Gluconeogenesis	gene-Taro_042454	EC:5.4.2.12	0	0	-1.77283	-2.73663	-2.91854	2,3-bisphosphoglycerate-independent phosphoglycerate mutase
Glycolysis/Gluconeogenesis	gene-Taro_042454	EC:5.4.2.12	0	0	-1.77283	-2.73663	-2.91854	2,3-bisphosphoglycerate-independent phosphoglycerate mutase
Glycolysis/Gluconeogenesis	gene-Taro_042454	EC:5.4.2.12	0	0	-1.77283	-2.73663	-2.91854	2,3-bisphosphoglycerate-independent phosphoglycerate mutase
Glycolysis/Gluconeogenesis	gene-Taro_043060	EC:6.2.1.1	0	-1.24855	-2.26606	0	0	acetyl-CoA synthetase
Glycolysis/Gluconeogenesis	gene-Taro_043060	EC:6.2.1.1	0	-1.24855	-2.26606	0	0	acetyl-CoA synthetase
Glycolysis/Gluconeogenesis	gene-Taro_014331	EC:6.2.1.1	0	0	0	-1.33256	0	acetyl-CoA synthetase
Glycolysis/Gluconeogenesis	gene-Taro_041633	EC:6.2.1.1 6.2.1.2	0	0	-1.33772	-1.04062	-1.01216	acetate/butyrate---CoA ligase
Glycolysis/Gluconeogenesis	gene-Taro_041633	EC:6.2.1.1 6.2.1.2	0	0	-1.33772	-1.04062	-1.01216	acetate/butyrate---CoA ligase
Glycolysis/Gluconeogenesis	gene-Taro_041633	EC:6.2.1.1 6.2.1.2	0	0	-1.33772	-1.04062	-1.01216	acetate/butyrate---CoA ligase
Amino sugar and nucleotide sugar metabolism	gene-Taro_050824	EC:1.1.1.22	0	0	0	-2.91207	-1.86914	UDPglucose 6-dehydrogenase
Amino sugar and nucleotide sugar metabolism	gene-Taro_019948	EC:1.1.1.22	0	0	0	-1.99975	0	UDPglucose 6-dehydrogenase
Amino sugar and nucleotide sugar metabolism	gene-Taro_038300	EC:1.1.1.22	0	-1.46367	0	-2.18899	0	UDPglucose 6-dehydrogenase
Amino sugar and nucleotide sugar metabolism	gene-Taro_040341	EC:1.1.1.22	0	0	0	-2.97492	0	UDPglucose 6-dehydrogenase
Amino sugar and nucleotide sugar metabolism	gene-Taro_030099	EC:1.1.1.271	0	0	0	0	1.02736	GDP-L-fucose synthase
Amino sugar and nucleotide sugar metabolism	gene-Taro_048348	EC:1.6.2.2	0	0	2.06443	0	4.39395	cytochrome-b5 reductase
Amino sugar and nucleotide sugar metabolism	gene-Taro_051478	EC:2.3.1.4	0	0	0	2.39411	0	glucosamine-phosphate N-acetyltransferase
Amino sugar and nucleotide sugar metabolism	gene-Taro_052927	EC:2.4.1.- 5.4.99.30	0	-1.15428	-1.07567	-3.42772	-1.67001	reversibly glycosylated polypeptide / UDP-arabinopyranose
Amino sugar and nucleotide sugar metabolism	gene-Taro_024990	EC:2.4.1.43	0	0	0	0	-1.44032	alpha-1,4-galacturonosyltransferase
Amino sugar and nucleotide sugar metabolism	gene-Taro_056831	EC:2.4.1.43	0	0	0	0	-1.00825	alpha-1,4-galacturonosyltransferase
Amino sugar and nucleotide sugar metabolism	gene-Taro_013212	EC:2.4.1.43	0	0	-1.078	-1.37212	-1.64224	alpha-1,4-galacturonosyltransferase
Amino sugar and nucleotide sugar metabolism	gene-Taro_052765	EC:2.4.1.43	0	0	0	-1.36287	0	alpha-1,4-galacturonosyltransferase
Amino sugar and nucleotide sugar metabolism	gene-Taro_054921	EC:2.4.1.43	0	0	0	-1.49717	-1.72258	alpha-1,4-galacturonosyltransferase
Amino sugar and nucleotide sugar metabolism	gene-Taro_046690	EC:2.4.1.43	0	0	0	-1.50349	0	alpha-1,4-galacturonosyltransferase
Amino sugar and nucleotide sugar metabolism	gene-Taro_036150	EC:2.4.1.43	0	0	0	-1.44943	0	alpha-1,4-galacturonosyltransferase
Amino sugar and nucleotide sugar metabolism	gene-Taro_032582	EC:2.4.1.43	0	0	0	-1.0431	-1.06578	alpha-1,4-galacturonosyltransferase
Amino sugar and nucleotide sugar metabolism	gene-Taro_021919	EC:2.4.2.24	0	0	-3.44064	-8.98688	-10.4587	1,4-beta-D-xylan synthase
Amino sugar and nucleotide sugar metabolism	gene-Taro_050827	EC:2.5.1.7	-1.03347	-1.29031	-3.46293	0	-2.86052	UDP-N-acetylglucosamine 1-carboxyvinyltransferase
Amino sugar and nucleotide sugar metabolism	gene-Taro_038570	EC:2.6.1.16	0	-1.53326	0	0	0	glutamine---fructose-6-phosphate transaminase (isomerizing)
Amino sugar and nucleotide sugar metabolism	gene-Taro_032958	EC:2.6.1.16	0	0	-1.27471	-2.15646	-2.0247	glutamine---fructose-6-phosphate transaminase (isomerizing)
Amino sugar and nucleotide sugar metabolism	gene-Taro_002587	EC:2.7.1.1	0	0	-2.78258	0	0	hexokinase
Amino sugar and nucleotide sugar metabolism	gene-Taro_014871	EC:2.7.1.1	0	0	0	2.01536	0	hexokinase
Amino sugar and nucleotide sugar metabolism	gene-Taro_033442	EC:2.7.1.1	0	0	1.5189	1.05832	0	hexokinase
Amino sugar and nucleotide sugar metabolism	gene-Taro_002585	EC:2.7.1.1	0	0	-1.55383	-5.3214	0	hexokinase
Amino sugar and nucleotide sugar metabolism	gene-Taro_028682	EC:2.7.1.4	0	0	0	0	-2.73727	fructokinase
Amino sugar and nucleotide sugar metabolism	gene-Taro_007221	EC:2.7.1.4	0	1.2841	2.04093	0	0	fructokinase
Amino sugar and nucleotide sugar metabolism	gene-Taro_008587	EC:2.7.1.4	0	0	-1.037	-3.25131	-3.96689	fructokinase
Amino sugar and nucleotide sugar metabolism	gene-Taro_050941	EC:2.7.1.43	0	0	0	0	-1.72031	glucuronokinase
Amino sugar and nucleotide sugar metabolism	gene-Taro_041991	EC:2.7.1.43	0	-1.10836	-1.55217	0	0	glucuronokinase
Amino sugar and nucleotide sugar metabolism	gene-Taro_023220	EC:2.7.1.43	0	0	0	-3.00985	-4.95975	glucuronokinase
Amino sugar and nucleotide sugar metabolism	gene-Taro_007244	EC:2.7.1.46	0	0	-1.12301	-1.39544	0	L-arabinokinase
Amino sugar and nucleotide sugar metabolism	gene-Taro_019301	EC:2.7.7.13	0	1.4995	1.72622	0	-4.10233	mannose-1-phosphate guanylyltransferase
Amino sugar and nucleotide sugar metabolism	gene-Taro_027981	EC:2.7.7.13	0	0	0	-1.49396	0	mannose-1-phosphate guanylyltransferase
Amino sugar and nucleotide sugar metabolism	gene-Taro_017189	EC:2.7.7.23 2.7.7.83	0	0	0	-1.47496	-1.71784	UDP-N-acetylglucosamine/UDP-N-acetylgalactosamine diphosphorylase
Amino sugar and nucleotide sugar metabolism	gene-Taro_042313	EC:2.7.7.27	0	0	0	0	-1.20313	glucose-1-phosphate adenylyltransferase
Amino sugar and nucleotide sugar metabolism	gene-Taro_027996	EC:2.7.7.27	0	0	0	-1.71633	-3.9888	glucose-1-phosphate adenylyltransferase
Amino sugar and nucleotide sugar metabolism	gene-Taro_004018	EC:2.7.7.27	0	0	2.8363	1.30433	0	glucose-1-phosphate adenylyltransferase
Amino sugar and nucleotide sugar metabolism	gene-Taro_026553	EC:2.7.7.27	0	1.45752	3.63027	4.43111	2.41095	glucose-1-phosphate adenylyltransferase
Amino sugar and nucleotide sugar metabolism	gene-Taro_052073	EC:2.7.7.27	0	0	-1.47346	-2.30442	-2.1596	glucose-1-phosphate adenylyltransferase
Amino sugar and nucleotide sugar metabolism	gene-Taro_040718	EC:2.7.7.9	0	0	0	0	-1.67457	UTP--glucose-1-phosphate uridylyltransferase
Amino sugar and nucleotide sugar metabolism	Colocasia_esculenta_newGene_50233	EC:2.7.7.9	-1.1847	0	0	0	0	UTP--glucose-1-phosphate uridylyltransferase
Amino sugar and nucleotide sugar metabolism	gene-Taro_049239	EC:3.13.1.1	0	0	0	-1.47191	-1.40739	UDP-sulfoquinovose synthase
Amino sugar and nucleotide sugar metabolism	Colocasia_esculenta_newGene_41307	EC:3.2.1.14	0	0	0	0	1.47988	chitinase
Amino sugar and nucleotide sugar metabolism	gene-Taro_025334	EC:3.2.1.14	0	0	0	0	-1.6442	basic endochitinase B
Amino sugar and nucleotide sugar metabolism	gene-Taro_021745	EC:3.2.1.14	0	2.5263	0	0	-2.84637	chitinase
Amino sugar and nucleotide sugar metabolism	gene-Taro_025333	EC:3.2.1.14	0	1.14072	0	0	-3.1073	basic endochitinase B
Amino sugar and nucleotide sugar metabolism	gene-Taro_049341	EC:3.2.1.14	0	1.60049	2.53895	1.50889	1.46878	chitinase
Amino sugar and nucleotide sugar metabolism	gene-Taro_046676	EC:3.2.1.14	0	0	1.06165	1.28548	1.37128	chitinase
Amino sugar and nucleotide sugar metabolism	gene-Taro_030230	EC:3.2.1.14	0	-2.02255	0	-6.9937	-7.57951	chitinase
Amino sugar and nucleotide sugar metabolism	gene-Taro_047843	EC:3.2.1.14	0	0	-1.87666	-3.13628	0	chitinase
Amino sugar and nucleotide sugar metabolism	gene-Taro_004832	EC:3.2.1.14	0	0	-1.25082	-2.8572	-3.90631	chitinase
Amino sugar and nucleotide sugar metabolism	gene-Taro_006143	EC:3.2.1.14	-1.30809	-3.49119	-5.56041	-6.18738	-6.7992	chitinase
Amino sugar and nucleotide sugar metabolism	gene-Taro_005980	EC:3.2.1.14	0	0	0	3.30552	0	chitinase
Amino sugar and nucleotide sugar metabolism	gene-Taro_009558	EC:3.2.1.14	0	-3.40683	-5.0819	-5.53991	-6.15597	chitinase
Amino sugar and nucleotide sugar metabolism	gene-Taro_050152	EC:3.2.1.14	0	0	4.8976	6.2858	7.35947	chitinase
Amino sugar and nucleotide sugar metabolism	gene-Taro_020409	EC:3.2.1.14	0	-2.38787	-7.74045	-8.14283	-8.69907	basic endochitinase B
Amino sugar and nucleotide sugar metabolism	gene-Taro_047331	EC:3.2.1.14	-1.42463	-4.97446	-2.25231	-6.64253	0	basic endochitinase B
Amino sugar and nucleotide sugar metabolism	gene-Taro_023719	EC:3.2.1.14	0	0	0	6.05257	8.57599	basic endochitinase B
Amino sugar and nucleotide sugar metabolism	Colocasia_esculenta_newGene_91338	EC:3.2.1.14	-2.85113	-3.22883	-4.76699	-5.141	-4.05354	basic endochitinase B
Amino sugar and nucleotide sugar metabolism	gene-Taro_029446	EC:3.2.1.37	0	0	0	0	-3.21965	xylan 1,4-beta-xylosidase
Amino sugar and nucleotide sugar metabolism	gene-Taro_012576	EC:3.2.1.37	0	0	-3.08207	-4.00007	-5.33492	xylan 1,4-beta-xylosidase
Amino sugar and nucleotide sugar metabolism	gene-Taro_032392	EC:3.2.1.37	0	0	-2.29105	-5.3928	0	xylan 1,4-beta-xylosidase
Amino sugar and nucleotide sugar metabolism	gene-Taro_020122	EC:3.2.1.37	0	0	0	-1.8648	-2.62212	xylan 1,4-beta-xylosidase
Amino sugar and nucleotide sugar metabolism	gene-Taro_008578	EC:3.2.1.52	0	-1.29287	-2.19347	0	-6.28998	hexosaminidase
Amino sugar and nucleotide sugar metabolism	gene-Taro_046615	EC:3.2.1.52	0	0	0	-1.3789	-1.0974	hexosaminidase
Amino sugar and nucleotide sugar metabolism	gene-Taro_050662	EC:3.2.1.52	0	0	0	-1.39973	-2.30239	hexosaminidase
Amino sugar and nucleotide sugar metabolism	gene-Taro_032961	EC:3.2.1.55	0	0	-1.48682	0	-8.41181	alpha-L-arabinofuranosidase
Amino sugar and nucleotide sugar metabolism	gene-Taro_031302	EC:4.1.1.35	0	0	0	0	1.50736	UDP-glucuronate decarboxylase
Amino sugar and nucleotide sugar metabolism	gene-Taro_039143	EC:4.1.1.35	0	0	0	-1.07289	0	UDP-glucuronate decarboxylase
Amino sugar and nucleotide sugar metabolism	gene-Taro_051706	EC:4.1.1.35	0	-1.40582	-2.70266	-2.60152	0	UDP-glucuronate decarboxylase
Amino sugar and nucleotide sugar metabolism	gene-Taro_007114	EC:4.1.1.35	0	0	0	-1.53708	-1.78208	UDP-glucuronate decarboxylase
Amino sugar and nucleotide sugar metabolism	gene-Taro_050421	EC:4.2.1.47	1.14575	0	0	-2.86951	-6.79261	GDPmannose 4,6-dehydratase
Amino sugar and nucleotide sugar metabolism	gene-Taro_018516	EC:4.2.1.76	0	-1.77949	-2.33323	-2.75633	-3.1846	UDP-glucose 4,6-dehydratase
Amino sugar and nucleotide sugar metabolism	gene-Taro_005249	EC:4.2.1.76	0	0	0	-2.04416	-1.25958	UDP-glucose 4,6-dehydratase
Amino sugar and nucleotide sugar metabolism	gene-Taro_022840	EC:5.1.3.- 1.1.1.-	0	0	-1.18867	-2.20392	-1.86805	3,5-epimerase/4-reductase
Amino sugar and nucleotide sugar metabolism	gene-Taro_040081	EC:5.1.3.2	0	0	0	0	3.25042	UDP-glucose 4-epimerase
Amino sugar and nucleotide sugar metabolism	gene-Taro_040082	EC:5.1.3.2	0	0	0	0	2.43023	UDP-glucose 4-epimerase
Amino sugar and nucleotide sugar metabolism	gene-Taro_007890	EC:5.1.3.2	0	0	-1.24107	-2.50727	0	UDP-glucose 4-epimerase
Amino sugar and nucleotide sugar metabolism	gene-Taro_014847	EC:5.1.3.2	0	0	0	-1.48815	0	UDP-glucose 4-epimerase
Amino sugar and nucleotide sugar metabolism	gene-Taro_024477	EC:5.1.3.5	0	0	0	0	1.96332	UDP-arabinose 4-epimerase
Amino sugar and nucleotide sugar metabolism	gene-Taro_056155	EC:5.1.3.6	0	0	1.15674	0	-1.4653	UDP-glucuronate 4-epimerase
Amino sugar and nucleotide sugar metabolism	gene-Taro_023920	EC:5.1.3.6	0	0	1.06792	0	0	UDP-glucuronate 4-epimerase
Amino sugar and nucleotide sugar metabolism	gene-Taro_034434	EC:5.1.3.6	0	0	0	-2.00097	-2.67466	UDP-glucuronate 4-epimerase
Amino sugar and nucleotide sugar metabolism	gene-Taro_049342	EC:5.1.3.6	0	0	0	-1.10982	-1.0152	UDP-glucuronate 4-epimerase
Amino sugar and nucleotide sugar metabolism	gene-Taro_031748	EC:5.3.1.8	0	0	2.52955	2.40378	2.24709	mannose-6-phosphate isomerase
Amino sugar and nucleotide sugar metabolism	Colocasia_esculenta_newGene_46372	EC:5.3.1.9	0	0	0	0	-1.90968	glucose-6-phosphate isomerase
Amino sugar and nucleotide sugar metabolism	gene-Taro_025162		0	-1.05254	-1.46098	-2.31284	0	UDP-apiose/xylose synthase
Starch and Sucrose metabolism	gene-Taro_032938	EC:2.4.1.1	0	0	2.96605	3.04995	1.66337	glycogen phosphorylase
Starch and Sucrose metabolism	gene-Taro_012658	EC:2.4.1.13	0	0	0	0	-1.28249	sucrose synthase
Starch and Sucrose metabolism	gene-Taro_001436	EC:2.4.1.13	-1.23576	-1.85247	-3.93869	-7.05263	-6.55665	sucrose synthase
Starch and Sucrose metabolism	gene-Taro_033567	EC:2.4.1.13	0	-1.55837	-2.74565	-10.1288	-11.0974	sucrose synthase
Starch and Sucrose metabolism	gene-Taro_027634	EC:2.4.1.13	0	0	0	1.15926	0	sucrose synthase
Starch and Sucrose metabolism	gene-Taro_027635	EC:2.4.1.13	0	0	1.04447	1.96284	1.77449	sucrose synthase
Starch and Sucrose metabolism	gene-Taro_014252	EC:2.4.1.14	0	0	1.04722	1.21238	1.12969	sucrose-phosphate synthase
Starch and Sucrose metabolism	gene-Taro_015904	EC:2.4.1.14	0	0	1.32641	1.79431	1.19163	sucrose-phosphate synthase
Starch and Sucrose metabolism	gene-Taro_036408	EC:2.4.1.15 3.1.3.12	0	-1.85767	-2.36955	-2.16011	0	trehalose 6-phosphate synthase/phosphatase
Starch and Sucrose metabolism	gene-Taro_018524	EC:2.4.1.15 3.1.3.12	0	-1.19778	0	-2.21418	0	trehalose 6-phosphate synthase/phosphatase
Starch and Sucrose metabolism	gene-Taro_055531	EC:2.4.1.15 3.1.3.12	0	0	1.46684	1.94324	1.10845	trehalose 6-phosphate synthase/phosphatase
Starch and Sucrose metabolism	gene-Taro_012316	EC:2.4.1.15 3.1.3.12	0	0	-1.72897	-3.911	-1.5127	trehalose 6-phosphate synthase/phosphatase
Starch and Sucrose metabolism	gene-Taro_022635	EC:2.4.1.15 3.1.3.12	0	0	-1.39479	-2.30554	0	trehalose 6-phosphate synthase/phosphatase
Starch and Sucrose metabolism	gene-Taro_034516	EC:2.4.1.18	0	0	0	0	-1.36588	1,4-alpha-glucan branching enzyme
Starch and Sucrose metabolism	gene-Taro_009230	EC:2.4.1.18	0	0	1.17358	0	0	1,4-alpha-glucan branching enzyme
Starch and Sucrose metabolism	gene-Taro_053106	EC:2.4.1.18	0	0	0	1.30319	0	1,4-alpha-glucan branching enzyme
Starch and Sucrose metabolism	gene-Taro_007169	EC:2.4.1.186	0	0	0	-1.38328	0	glycogenin
Starch and Sucrose metabolism	gene-Taro_043611	EC:2.4.1.21	0	1.37047	2.22368	2.18484	0	starch synthase
Starch and Sucrose metabolism	gene-Taro_033806	EC:2.4.1.242	0	0	1.94468	1.11364	0	granule-bound starch synthase
Starch and Sucrose metabolism	gene-Taro_053408	EC:2.4.1.25	0	0	1.00697	0	0	4-alpha-glucanotransferase
Starch and Sucrose metabolism	gene-Taro_032766	EC:2.4.1.25	0	1.5624	2.22521	1.98995	1.17167	4-alpha-glucanotransferase
Starch and Sucrose metabolism	gene-Taro_002587	EC:2.7.1.1	0	0	-2.78258	0	0	hexokinase
Starch and Sucrose metabolism	gene-Taro_014871	EC:2.7.1.1	0	0	0	2.01536	0	hexokinase
Starch and Sucrose metabolism	gene-Taro_033442	EC:2.7.1.1	0	0	1.5189	1.05832	0	hexokinase
Starch and Sucrose metabolism	gene-Taro_002585	EC:2.7.1.1	0	0	-1.55383	-5.3214	0	hexokinase
Starch and Sucrose metabolism	gene-Taro_028682	EC:2.7.1.4	0	0	0	0	-2.73727	fructokinase
Starch and Sucrose metabolism	gene-Taro_007221	EC:2.7.1.4	0	1.2841	2.04093	0	0	fructokinase
Starch and Sucrose metabolism	gene-Taro_008587	EC:2.7.1.4	0	0	-1.037	-3.25131	-3.96689	fructokinase
Starch and Sucrose metabolism	gene-Taro_042313	EC:2.7.7.27	0	0	0	0	-1.20313	glucose-1-phosphate adenylyltransferase
Starch and Sucrose metabolism	gene-Taro_027996	EC:2.7.7.27	0	0	0	-1.71633	-3.9888	glucose-1-phosphate adenylyltransferase
Starch and Sucrose metabolism	gene-Taro_004018	EC:2.7.7.27	0	0	2.8363	1.30433	0	glucose-1-phosphate adenylyltransferase
Starch and Sucrose metabolism	gene-Taro_026553	EC:2.7.7.27	0	1.45752	3.63027	4.43111	2.41095	glucose-1-phosphate adenylyltransferase
Starch and Sucrose metabolism	gene-Taro_052073	EC:2.7.7.27	0	0	-1.47346	-2.30442	-2.1596	glucose-1-phosphate adenylyltransferase
Starch and Sucrose metabolism	gene-Taro_040718	EC:2.7.7.9	0	0	0	0	-1.67457	UTP--glucose-1-phosphate uridylyltransferase
Starch and Sucrose metabolism	NGene_50233	EC:2.7.7.9	-1.1847	0	0	0	0	UTP--glucose-1-phosphate uridylyltransferase
Starch and Sucrose metabolism	gene-Taro_010952	EC:3.1.3.12	0	0	0	0	1.07565	trehalose 6-phosphate phosphatase
Starch and Sucrose metabolism	gene-Taro_024090	EC:3.1.3.12	0	0	1.28349	0	-1.57911	trehalose 6-phosphate phosphatase
Starch and Sucrose metabolism	gene-Taro_051303	EC:3.1.3.12	0	-1.05292	0	-4.75949	-8.50937	trehalose 6-phosphate phosphatase
Starch and Sucrose metabolism	gene-Taro_013290	EC:3.1.3.12	0	0	-1.3481	-1.89763	-1.5716	trehalose 6-phosphate phosphatase
Starch and Sucrose metabolism	gene-Taro_013361	EC:3.1.3.12	0	-1.6929	-2.29613	-6.49812	0	trehalose 6-phosphate phosphatase
Starch and Sucrose metabolism	gene-Taro_046099	EC:3.1.3.24	0	0	1.05164	1.26701	0	sucrose-6-phosphatase
Starch and Sucrose metabolism	gene-Taro_031453	EC:3.1.4.1 3.6.1.9	0	0	0	0	1.51611	ectonucleotide pyrophosphatase/phosphodiesterase family member 44199
Starch and Sucrose metabolism	gene-Taro_031466	EC:3.1.4.1 3.6.1.9	0	0	0	0	1.2499	ectonucleotide pyrophosphatase/phosphodiesterase family member 44199
Starch and Sucrose metabolism	gene-Taro_053656	EC:3.1.4.1 3.6.1.9	0	0	0	0	-7.70175	ectonucleotide pyrophosphatase/phosphodiesterase family member 44199
Starch and Sucrose metabolism	gene-Taro_000599	EC:3.1.4.1 3.6.1.9	0	0	0	-3.43293	0	ectonucleotide pyrophosphatase/phosphodiesterase family member 44199
Starch and Sucrose metabolism	gene-Taro_014010	EC:3.2.1.1	0	0	0	0	2.99919	alpha-amylase
Starch and Sucrose metabolism	gene-Taro_019064	EC:3.2.1.1	0	0	0	0	-1.75229	alpha-amylase
Starch and Sucrose metabolism	gene-Taro_023367	EC:3.2.1.1	1.19059	1.17524	0	0	0	alpha-amylase
Starch and Sucrose metabolism	gene-Taro_032299	EC:3.2.1.1	0	1.02743	0	0	0	alpha-amylase
Starch and Sucrose metabolism	gene-Taro_033056	EC:3.2.1.1	0	-1.42408	1.2392	0	0	alpha-amylase
Starch and Sucrose metabolism	NGene_17987	EC:3.2.1.1	0	0	3.14077	0	0	alpha-amylase
Starch and Sucrose metabolism	gene-Taro_056955	EC:3.2.1.1	0	1.07487	0	-1.45162	-1.58797	alpha-amylase
Starch and Sucrose metabolism	gene-Taro_011037	EC:3.2.1.1	0	0	0	-2.00498	-3.51572	alpha-amylase
Starch and Sucrose metabolism	gene-Taro_016399	EC:3.2.1.1	0	0	0	-3.1495	-1.77748	alpha-amylase
Starch and Sucrose metabolism	gene-Taro_043344	EC:3.2.1.1	0	0	2.33232	4.63276	2.7252	alpha-amylase
Starch and Sucrose metabolism	gene-Taro_020938	EC:3.2.1.1	0	0	1.95208	2.43176	2.11522	alpha-amylase
Starch and Sucrose metabolism	gene-Taro_011692	EC:3.2.1.1	0	0	3.01543	2.76849	1.35305	alpha-amylase
Starch and Sucrose metabolism	gene-Taro_052245	EC:3.2.1.2	0	0	0	0	3.07896	beta-amylase
Starch and Sucrose metabolism	NGene_2769	EC:3.2.1.2	0	0	-1.8514	0	0	beta-amylase
Starch and Sucrose metabolism	gene-Taro_040615	EC:3.2.1.2	0	1.09659	0	1.62425	0	beta-amylase
Starch and Sucrose metabolism	NGene_74347	EC:3.2.1.2	0	0	2.02694	2.23874	1.89738	beta-amylase
Starch and Sucrose metabolism	gene-Taro_029774	EC:3.2.1.20	-1.75773	-2.62933	0	-8.21414	-2.90323	alpha-glucosidase
Starch and Sucrose metabolism	gene-Taro_025118	EC:3.2.1.21	0	0	0	0	-5.80774	beta-glucosidase
Starch and Sucrose metabolism	gene-Taro_049453	EC:3.2.1.21	0	0	0	0	-1.91672	beta-glucosidase
Starch and Sucrose metabolism	gene-Taro_030773	EC:3.2.1.21	1.02592	0	0	0	-6.21861	beta-glucosidase
Starch and Sucrose metabolism	gene-Taro_040791	EC:3.2.1.21	0	1.22548	0	0	-5.05706	beta-glucosidase
Starch and Sucrose metabolism	gene-Taro_045748	EC:3.2.1.21	1.20209	0	-1.28522	0	-2.65003	beta-glucosidase
Starch and Sucrose metabolism	gene-Taro_023931	EC:3.2.1.21	0	0	-4.01149	0	0	beta-glucosidase
Starch and Sucrose metabolism	gene-Taro_043104	EC:3.2.1.21	0	0	-4.29801	0	-11.1877	beta-glucosidase
Starch and Sucrose metabolism	gene-Taro_007135	EC:3.2.1.21	-2.18704	-2.23736	-2.44305	0	-13.6057	beta-glucosidase
Starch and Sucrose metabolism	gene-Taro_030411	EC:3.2.1.21	0	0	-4.60864	-5.02011	0	beta-glucosidase
Starch and Sucrose metabolism	gene-Taro_001967	EC:3.2.1.21	0	1.7082	4.9298	6.16459	5.96348	beta-glucosidase
Starch and Sucrose metabolism	gene-Taro_023928	EC:3.2.1.21	-1.29537	-1.23383	-1.92575	-2.53522	0	beta-glucosidase
Starch and Sucrose metabolism	gene-Taro_048883	EC:3.2.1.21	1.14727	0	1.38846	1.79065	2.04936	beta-glucosidase
Starch and Sucrose metabolism	gene-Taro_036423	EC:3.2.1.21	0	0	-1.57965	-3.87764	-6.44888	beta-glucosidase
Starch and Sucrose metabolism	gene-Taro_012427	EC:3.2.1.21	0	-2.21984	-1.25297	-1.69461	-1.66051	beta-glucosidase
Starch and Sucrose metabolism	gene-Taro_041654	EC:3.2.1.21	0	0	-3.75768	-3.69759	-3.32335	beta-glucosidase
Starch and Sucrose metabolism	gene-Taro_048884	EC:3.2.1.21	0	0	-1.34782	-1.23779	0	beta-glucosidase
Starch and Sucrose metabolism	gene-Taro_036422	EC:3.2.1.21	0	0	-1.23068	-4.36108	-10.0081	beta-glucosidase
Starch and Sucrose metabolism	gene-Taro_017869	EC:3.2.1.21	0	0	0	-2.86272	0	beta-glucosidase
Starch and Sucrose metabolism	gene-Taro_001467	EC:3.2.1.21	0	0	-1.63583	-4.37464	-5.49314	beta-glucosidase
Starch and Sucrose metabolism	gene-Taro_033831	EC:3.2.1.21	-1.09679	-1.38864	-1.39995	-1.7824	0	beta-glucosidase
Starch and Sucrose metabolism	gene-Taro_017865	EC:3.2.1.21	0	0	-3.28052	-8.8678	-9.40722	beta-glucosidase
Starch and Sucrose metabolism	gene-Taro_006976	EC:3.2.1.21	0	-1.53574	-3.85517	-5.9777	-2.99825	beta-glucosidase
Starch and Sucrose metabolism	gene-Taro_049878	EC:3.2.1.21	0	0	-1.85127	-1.50518	0	beta-glucosidase
Starch and Sucrose metabolism	gene-Taro_040789	EC:3.2.1.21	0	0	0	1.61137	0	beta-glucosidase
Starch and Sucrose metabolism	NGene_93013	EC:3.2.1.21	0	0	0	-1.4629	0	beta-glucosidase
Starch and Sucrose metabolism	gene-Taro_038925	EC:3.2.1.26	0	0	0	0	-1.80335	beta-fructofuranosidase
Starch and Sucrose metabolism	gene-Taro_041845	EC:3.2.1.26	0	0	0	0	-3.04569	beta-fructofuranosidase
Starch and Sucrose metabolism	gene-Taro_050471	EC:3.2.1.26	0	0	0	0	-2.35951	beta-fructofuranosidase
Starch and Sucrose metabolism	gene-Taro_039019	EC:3.2.1.26	0	1.20474	0	0	-1.28806	beta-fructofuranosidase
Starch and Sucrose metabolism	gene-Taro_027201	EC:3.2.1.26	0	-1.37237	0	0	-7.45007	beta-fructofuranosidase
Starch and Sucrose metabolism	gene-Taro_051960	EC:3.2.1.26	0	-1.71573	-3.32032	0	-4.04964	beta-fructofuranosidase
Starch and Sucrose metabolism	gene-Taro_014327	EC:3.2.1.26	0	-1.49815	-5.22501	-8.38575	-8.93401	beta-fructofuranosidase
Starch and Sucrose metabolism	gene-Taro_050468	EC:3.2.1.26	0	0	0	-1.07197	-1.77361	beta-fructofuranosidase
Starch and Sucrose metabolism	NGene_8502	EC:3.2.1.26	0	0	0	-3.47324	-4.05234	beta-fructofuranosidase
Starch and Sucrose metabolism	gene-Taro_032849	EC:3.2.1.26	0	0	-1.02173	1.13598	0	beta-fructofuranosidase
Starch and Sucrose metabolism	NGene_13195	EC:3.2.1.26	0	0	-5.85595	-6.23833	0	beta-fructofuranosidase
Starch and Sucrose metabolism	gene-Taro_001394	EC:3.2.1.39	0	0	0	0	-2.33603	glucan endo-1,3-beta-glucosidase 37623
Starch and Sucrose metabolism	gene-Taro_003019	EC:3.2.1.39	0	0	0	0	-2.90909	glucan endo-1,3-beta-glucosidase 37623
Starch and Sucrose metabolism	gene-Taro_011179	EC:3.2.1.39	0	0	0	0	-2.81481	glucan endo-1,3-beta-glucosidase 37623
Starch and Sucrose metabolism	gene-Taro_015154	EC:3.2.1.39	0	0	0	0	-3.51653	glucan endo-1,3-beta-glucosidase 37623
Starch and Sucrose metabolism	gene-Taro_029129	EC:3.2.1.39	0	0	0	0	1.59823	glucan endo-1,3-beta-glucosidase 37623
Starch and Sucrose metabolism	gene-Taro_046601	EC:3.2.1.39	0	0	0	0	-2.012	glucan endo-1,3-beta-glucosidase 37623
Starch and Sucrose metabolism	gene-Taro_016491	EC:3.2.1.39	-1.86701	-1.3419	0	0	0	glucan endo-1,3-beta-glucosidase 37623
Starch and Sucrose metabolism	gene-Taro_016493	EC:3.2.1.39	-2.29258	-1.49521	0	0	0	glucan endo-1,3-beta-glucosidase 37623
Starch and Sucrose metabolism	gene-Taro_016496	EC:3.2.1.39	-1.34249	0	-2.57052	0	0	glucan endo-1,3-beta-glucosidase 37623
Starch and Sucrose metabolism	gene-Taro_047815	EC:3.2.1.39	-1.2649	-1.62679	-3.36625	0	-6.58327	glucan endo-1,3-beta-glucosidase 37623
Starch and Sucrose metabolism	gene-Taro_038324	EC:3.2.1.39	0	0	-1.26743	0	-1.04562	glucan endo-1,3-beta-glucosidase 4
Starch and Sucrose metabolism	gene-Taro_007967	EC:3.2.1.39	0	1.5743	1.56533	0	0	glucan endo-1,3-beta-glucosidase 44322
Starch and Sucrose metabolism	gene-Taro_038938	EC:3.2.1.39	0	0	-3.11708	-5.47675	-7.36137	glucan endo-1,3-beta-glucosidase 37623
Starch and Sucrose metabolism	gene-Taro_000445	EC:3.2.1.39	0	0	0	1.27669	0	glucan endo-1,3-beta-glucosidase 37623
Starch and Sucrose metabolism	gene-Taro_020214	EC:3.2.1.39	0	0	0	-1.39576	-1.453	glucan endo-1,3-beta-glucosidase 37623
Starch and Sucrose metabolism	gene-Taro_001151	EC:3.2.1.39	0	0	-1.1761	-4.43942	-3.59846	glucan endo-1,3-beta-glucosidase 37623
Starch and Sucrose metabolism	gene-Taro_039109	EC:3.2.1.39	1.30671	1.70189	4.5272	4.2577	3.92471	glucan endo-1,3-beta-glucosidase 37623
Starch and Sucrose metabolism	gene-Taro_049950	EC:3.2.1.39	0	0	0	-3.38834	-6.07883	glucan endo-1,3-beta-glucosidase 37623
Starch and Sucrose metabolism	gene-Taro_027738	EC:3.2.1.39	0	1.1701	-1.44544	-2.15936	-2.68342	glucan endo-1,3-beta-glucosidase 37623
Starch and Sucrose metabolism	gene-Taro_037033	EC:3.2.1.39	0	0	-3.17875	-3.66114	-7.43159	glucan endo-1,3-beta-glucosidase 37623
Starch and Sucrose metabolism	gene-Taro_006834	EC:3.2.1.39	0	0	-4.72434	-7.96835	-8.52645	glucan endo-1,3-beta-glucosidase 37623
Starch and Sucrose metabolism	gene-Taro_049745	EC:3.2.1.39	0	0	0	-1.00334	-2.2522	glucan endo-1,3-beta-glucosidase 37623
Starch and Sucrose metabolism	gene-Taro_021040	EC:3.2.1.39	0	0	1.34062	1.38218	0	glucan endo-1,3-beta-glucosidase 37623
Starch and Sucrose metabolism	NGene_92065	EC:3.2.1.39	1.94786	0	0	-4.03213	0	glucan endo-1,3-beta-glucosidase 37623
Starch and Sucrose metabolism	gene-Taro_010900	EC:3.2.1.39	0	0	1.74459	2.52026	0	glucan endo-1,3-beta-glucosidase 37623
Starch and Sucrose metabolism	gene-Taro_031289	EC:3.2.1.39	0	0	0	-1.3222	-1.56672	glucan endo-1,3-beta-glucosidase 37623
Starch and Sucrose metabolism	gene-Taro_033212	EC:3.2.1.39	0	0	-1.40172	-1.96587	-1.66063	glucan endo-1,3-beta-glucosidase 37623
Starch and Sucrose metabolism	gene-Taro_051583	EC:3.2.1.39	0	0	-1.30411	-2.39937	-4.31003	glucan endo-1,3-beta-glucosidase 4
Starch and Sucrose metabolism	gene-Taro_019482	EC:3.2.1.39	0	-1.37195	-3.85503	-8.04075	-8.59727	glucan endo-1,3-beta-glucosidase 44322
Starch and Sucrose metabolism	gene-Taro_041764	EC:3.2.1.39	0	0	-3.41683	-6.97192	-7.56147	glucan endo-1,3-beta-glucosidase 44322
Starch and Sucrose metabolism	gene-Taro_028693	EC:3.2.1.4	0	0	0	0	-3.91359	endoglucanase
Starch and Sucrose metabolism	gene-Taro_054865	EC:3.2.1.4	0	0	0	0	-2.26128	endoglucanase
Starch and Sucrose metabolism	gene-Taro_026669	EC:3.2.1.4	0	0	-1.6898	0	-3.38244	endoglucanase
Starch and Sucrose metabolism	gene-Taro_052998	EC:3.2.1.4	0	0	0	-1.57015	-3.25382	endoglucanase
Starch and Sucrose metabolism	gene-Taro_035014	EC:3.2.1.4	0	0	0	-2.54667	-9.82812	endoglucanase
Starch and Sucrose metabolism	gene-Taro_009372	EC:3.2.1.4	0	1.42082	-2.19802	-8.70838	-9.25626	endoglucanase
Starch and Sucrose metabolism	gene-Taro_049887	EC:3.2.1.4	0	0	-2.94207	-3.41559	-10.3605	endoglucanase
Starch and Sucrose metabolism	gene-Taro_014995	EC:3.2.1.4	0	0	-8.17326	-8.66356	-9.22213	endoglucanase
Starch and Sucrose metabolism	gene-Taro_029262	EC:3.2.1.58	0	0	0	0	-1.79351	glucan 1,3-beta-glucosidase
Starch and Sucrose metabolism	gene-Taro_006437	EC:3.2.1.68	0	-1.2331	-1.2053	0	-1.48958	isoamylase
Starch and Sucrose metabolism	NGene_46372	EC:5.3.1.9	0	0	0	0	-1.90968	glucose-6-phosphate isomerase

## Sheet: Supplementary Table 3
Supplementary Table 3. List of CircRNAs, their miRNA targets, host genes, and log2 foldchange values of the differential expression in taro corms of different age.
CircRNA	Target_miRNA	Host_gene_ID	Host_gene_name	S1 VS S2	S1 VS S3	S1 VS S4	S1 VS S5	S1 VS S6	KEGG_annotation	KEGG_pathway_annotation
NMUH01000027.1:403306|461258	novel_miR_210;novel_miR_75;novel_miR_169;novel_miR_162;novel_miR_147;novel_miR_12;novel_miR_198	Ce._newGene_41895	--	0	3.34872	0	0	0	K07195|1.2e-14|qsu:112020577|K07195 exocyst complex component 7 | (RefSeq) exocyst complex component EXO70A1-like	--
NMUH01000027.1:546662|556324	novel_miR_191	Colocasia_esculenta_newGene_41895	--	2.61304	0	0	0	0	K07195|1.2e-14|qsu:112020577|K07195 exocyst complex component 7 | (RefSeq) exocyst complex component EXO70A1-like	--
NMUH01000027.1:595151|626859	novel_miR_46;novel_miR_31	Colocasia_esculenta_newGene_41895	--	2.10811	0	0	0	0	K07195|1.2e-14|qsu:112020577|K07195 exocyst complex component 7 | (RefSeq) exocyst complex component EXO70A1-like	--
NMUH01000027.1:596575|626188	novel_miR_46;novel_miR_31	Colocasia_esculenta_newGene_41895	--	2.10811	0	0	0	0	K07195|1.2e-14|qsu:112020577|K07195 exocyst complex component 7 | (RefSeq) exocyst complex component EXO70A1-like	--
NMUH01000027.1:661557|669583	novel_miR_138	Colocasia_esculenta_newGene_41895	--	0	0	0	4.76201	0	K07195|1.2e-14|qsu:112020577|K07195 exocyst complex component 7 | (RefSeq) exocyst complex component EXO70A1-like	--
NMUH01000027.1:762648|764461	novel_miR_179	gene-Taro_001308	Taro_001308	-2.5853	-2.64675	-2.69639	-2.88872	-3.06639	--	--
NMUH01000029.1:865532|871283	novel_miR_41;novel_miR_127;novel_miR_177;novel_miR_70;novel_miR_59;novel_miR_2	gene-Taro_001422	Taro_001422	-3.53029	0.652633	-3.59023	-3.78542	-3.85991	--	--
NMUH01000029.1:953687|971612	novel_miR_138	Colocasia_esculenta_newGene_43392	--	0	0	0	2.54641	3.73737	K07052|1.2e-113|egu:105053048|K07052 uncharacterized protein | (RefSeq) uncharacterized protein LOC105053048 isoform X1	--
NMUH01000029.1:953687|979564	novel_miR_138	Colocasia_esculenta_newGene_43392	--	0	0	0	0	3.23869	K07052|1.2e-113|egu:105053048|K07052 uncharacterized protein | (RefSeq) uncharacterized protein LOC105053048 isoform X1	--
NMUH01000029.1:959817|971612	novel_miR_138	Colocasia_esculenta_newGene_43392	--	-2.52061	-2.65713	-2.66661	-2.86531	-3.09843	K07052|1.2e-113|egu:105053048|K07052 uncharacterized protein | (RefSeq) uncharacterized protein LOC105053048 isoform X1	--
NMUH01000098.1:480331|481085	novel_miR_94;novel_miR_112;novel_miR_98	gene-Taro_003753	Taro_003753	0	0	0	0	3.66314	--	--
NMUH01000107.1:40903|41257	novel_miR_49;novel_miR_105	gene-Taro_004017	Taro_004017	2.46427	0	0	0	0	K19355|7.7e-176|egu:105048497|K19355 mannan endo-1,4-beta-mannosidase [EC:3.2.1.78] | (RefSeq) mannan endo-1,4-beta-mannosidase 1	Fructose and mannose metabolism (ko00051)
NMUH01000111.1:82174|93359	novel_miR_53;novel_miR_99;novel_miR_34;novel_miR_37	gene-Taro_004149	Taro_004149	0	0	0	0	4.02049	--	--
NMUH01000111.1:93255|104398	novel_miR_196;novel_miR_179	gene-Taro_004149	Taro_004149	0	3.34872	0	0	0	--	--
NMUH01000123.1:258117|258341	osa-miR5523	gene-Taro_004527	Taro_004527	-0.0780914	1.05061	-2.91163	-3.13295	-3.29749	K16911|4.0e-40|ccp:CHC_T00010296001|K16911 ATP-dependent RNA helicase DDX21 [EC:3.6.4.13] | (RefSeq) DEAD (Asp-Glu-Ala-Asp) box polypeptide 21-like, putative	--
NMUH01000123.1:679944|680742	novel_miR_41;novel_miR_127;novel_miR_177;novel_miR_70;novel_miR_59;novel_miR_2	gene-Taro_004556	Taro_004556	2.4298	0	0	0	0	--	--
NMUH01000155.1:474122|474676	novel_miR_179	gene-Taro_005497	Taro_005497	-2.52061	-2.65713	-2.66661	3.08456	-3.09843	K10536|1.6e-35|peq:110028757|K10536 agmatine deiminase [EC:3.5.3.12] | (RefSeq) agmatine deiminase	Arginine and proline metabolism (ko00330)
NMUH01000161.1:104442|104647	novel_miR_31	gene-Taro_005651	Taro_005651	0	3.60135	0	0	0	K09775|1.6e-12|dzi:111283728|K09775 uncharacterized protein | (RefSeq) uncharacterized protein LOC111283728 isoform X1	--
NMUH01000165.1:651947|669917	novel_miR_133	gene-Taro_005760	Taro_005760	-2.7741	-2.87665	-2.82719	-3.06036	-3.32961	K11137|2.0e-209|pda:103698315|K11137 telomere length regulation protein | (RefSeq) telomere length regulation protein TEL2 homolog	--
NMUH01000176.1:337407|341249	novel_miR_41;novel_miR_127;novel_miR_177;novel_miR_70;novel_miR_59;novel_miR_2	gene-Taro_006011	Taro_006011	2.48755	0	0	0	0	K14288|0.0e+00|nnu:104600547|K14288 exportin-T | (RefSeq) exportin-T	RNA transport (ko03013)
NMUH01000180.1:337098|337443	novel_miR_54	gene-Taro_006157	Taro_006157	-2.58194	-2.65864	-2.61413	-2.81803	-3.10003	K10406|4.5e-241|aof:109848603|K10406 kinesin family member C2/C3 | (RefSeq) kinesin-like protein KIN-14J isoform X1	--
NMUH01000183.1:611652|615466	novel_miR_196	gene-Taro_006288	Taro_006288	0	2.30691	0	0	0	K03549|1.4e-266|pda:103713167|K03549 KUP system potassium uptake protein | (RefSeq) probable potassium transporter 11	--
NMUH01000196.1:516985|524203	novel_miR_117	gene-Taro_006573	Taro_006573	-2.30178	-2.31772	-2.38971	-2.52624	1.69662	K15192|0.0e+00|egu:105049372|K15192 TATA-binding protein-associated factor [EC:3.6.4.-] | (RefSeq) TATA-binding protein-associated factor BTAF1	--
NMUH01000196.1:516985|524203	novel_miR_117	gene-Taro_006574	Taro_006574	-2.30178	-2.31772	-2.38971	-2.52624	1.69662	--	--
NMUH01000207.1:375788|408320	novel_miR_138	Colocasia_esculenta_newGene_11314	--	2.66734	0	0	0	0	--	--
NMUH01000214.1:595664|597077	novel_miR_117	Colocasia_esculenta_newGene_13591	--	1.76355	1.91227	0.980966	0.682105	-2.7544	K15199|1.2e-24|cmo:103483968|K15199 general transcription factor 3C polypeptide 1 | (RefSeq) uncharacterized LOC103483968	--
NMUH01000214.1:595664|616116	novel_miR_117	Colocasia_esculenta_newGene_13591	--	0	3.95826	0	0	0	K15199|1.2e-24|cmo:103483968|K15199 general transcription factor 3C polypeptide 1 | (RefSeq) uncharacterized LOC103483968	--
NMUH01000220.1:585652|588264	novel_miR_156;novel_miR_188	gene-Taro_007088	Taro_007088	0	0	2.1579	0	0	--	--
NMUH01000220.1:586365|588264	novel_miR_156;novel_miR_188	gene-Taro_007088	Taro_007088	0	0	0	3.15465	0	--	--
NMUH01000230.1:296965|297733	novel_miR_36;novel_miR_110;novel_miR_202	gene-Taro_007361	Taro_007361	0	0	0	4.15119	0	K13150|3.6e-56|egu:105038760|K13150 coilin | (RefSeq) coilin-like	--
NMUH01000242.1:107854|121324	ptc-miR156j;mes-miR156h;rco-miR156h;novel_miR_191;aqc-miR156b;vvi-miR156i	gene-Taro_007604	Taro_007604	-3.02035	-3.03948	-3.02003	-3.24777	-3.5086	--	--
NMUH01000261.1:45188|66014	bgy-miR156;ptc-miR156j;mes-miR156h;bcy-miR156;rco-miR156h;aqc-miR156b;vvi-miR156i	Colocasia_esculenta_newGene_34578	--	-2.69883	-2.8751	-2.88108	-3.10893	-3.32816	K16578|1.1e-30|nau:109222079|K16578 CLIP-associating protein 1/2 | (RefSeq) CLIP-associated protein-like	--
NMUH01000263.1:228333|262667	novel_miR_46	Colocasia_esculenta_newGene_35725	--	0.617355	-1.21909	-0.562559	-0.111564	-5.13801	K19525|7.4e-109|dct:110098611|K19525 vacuolar protein sorting-associated protein 13A/C | (RefSeq) uncharacterized protein LOC110098611	--
NMUH01000263.1:261022|281355	novel_miR_136	Colocasia_esculenta_newGene_35725	--	0	0	0	0	3.95244	K19525|7.4e-109|dct:110098611|K19525 vacuolar protein sorting-associated protein 13A/C | (RefSeq) uncharacterized protein LOC110098611	--
NMUH01000269.1:26991|30370	novel_miR_77	gene-Taro_008259	Taro_008259	-2.7741	-2.87665	-2.82719	-3.06036	-3.32961	--	--
NMUH01000274.1:156052|158908	novel_miR_191	gene-Taro_008359	Taro_008359	2.10811	3.88957	0	0	0	--	--
NMUH01000284.1:176849|177022	novel_miR_191	Colocasia_esculenta_newGene_38560	--	0	0	2.19165	0	0	K07393|1.2e-54|soe:110775499|K07393 glutathionyl-hydroquinone reductase [EC:1.8.5.7] | (RefSeq) uncharacterized protein LOC110775499	--
NMUH01000287.1:102540|102774	novel_miR_179	gene-Taro_008616	Taro_008616	-2.905	-3.03809	-3.09483	-3.29711	-3.50686	--	--
NMUH01000317.1:176858|197810	novel_miR_138	Colocasia_esculenta_newGene_39280	--	0	0	0	3.57114	0	K07203|2.4e-34|aof:109833837|K07203 serine/threonine-protein kinase mTOR [EC:2.7.11.1] | (RefSeq) LOW QUALITY PROTEIN: serine/threonine-protein kinase TOR	Autophagy - other (ko04136)
NMUH01000343.1:289213|292639	novel_miR_1	gene-Taro_009722	Taro_009722	3.46537	0	0	0	0	--	--
NMUH01000343.1:500103|500410	novel_miR_168;novel_miR_118	gene-Taro_009739	Taro_009739	-3.1046	-3.17026	-3.27419	-3.46263	-3.65982	K09699|3.4e-161|egu:105057459|K09699 2-oxoisovalerate dehydrogenase E2 component (dihydrolipoyl transacylase) [EC:2.3.1.168] | (RefSeq) lipoamide acyltransferase component of branched-chain alpha-keto acid dehydrogenase complex, mitochondrial isoform X1	Propanoate metabolism (ko00640)
NMUH01000358.1:537190|539898	aqc-miR156b	gene-Taro_010054	Taro_010054	-2.7741	-2.87665	-2.82719	-3.06036	-3.32961	K13430|5.0e-89|ats:109759178|K13430 serine/threonine-protein kinase PBS1 [EC:2.7.11.1] | (RefSeq) LOC109759178; probable serine/threonine-protein kinase PBL7	Plant-pathogen interaction (ko04626)
NMUH01000372.1:205205|219828	novel_miR_74	Colocasia_esculenta_newGene_40488	--	0	0	3.08018	0	0	--	--
NMUH01000389.1:57488|58108	novel_miR_100	gene-Taro_010661	Taro_010661	-4.7924	-4.68659	-4.82762	-5.07922	-5.09238	--	--
NMUH01000397.1:68558|69055	novel_miR_129	gene-Taro_010806	Taro_010806	1.1174	-2.32902	1.53362	-2.50242	-2.75268	--	--
NMUH01000397.1:68558|71776	novel_miR_129	gene-Taro_010806	Taro_010806	2.17453	0	0	0	0	--	--
NMUH01000411.1:265324|265475	novel_miR_138	gene-Taro_011066	Taro_011066	0	0	0	3.92675	0	--	--
NMUH01000423.1:59543|63408	novel_miR_191	gene-Taro_011333	Taro_011333	-2.29781	-2.33066	-2.30501	-2.45433	-2.7544	K00924|2.7e-190|mus:103994628|K00924 kinase [EC:2.7.1.-] | (RefSeq) aspartic proteinase-like protein 2	--
NMUH01000429.1:142902|143207	novel_miR_138	gene-Taro_011452	Taro_011452	0	3.83935	0	0	0	K18789|4.8e-41|cam:101495169|K18789 xylogalacturonan beta-1,3-xylosyltransferase [EC:2.4.2.41] | (RefSeq) xylogalacturonan beta-1,3-xylosyltransferase-like	--
NMUH01000431.1:162941|164461	novel_miR_172;novel_miR_58	gene-Taro_011480	Taro_011480	-2.29781	-2.33066	-2.30501	-2.45433	-2.7544	K06268|1.7e-17|ats:109740273|K06268 serine/threonine-protein phosphatase 2B regulatory subunit | (RefSeq) uncharacterized protein LOC109740273	--
NMUH01000457.1:66185|67361	novel_miR_179	gene-Taro_011910	Taro_011910	3.57271	0	0	0	0	--	--
NMUH01000473.1:426316|426473	novel_miR_54	gene-Taro_012193	Taro_012193	2.48755	0	2.19165	0	0	K00991|1.9e-52|vra:106769120|K00991 2-C-methyl-D-erythritol 4-phosphate cytidylyltransferase [EC:2.7.7.60] | (RefSeq) 2-C-methyl-D-erythritol 4-phosphate cytidylyltransferase, chloroplastic isoform X1	Terpenoid backbone biosynthesis (ko00900)
NMUH01000497.1:260090|263445	novel_miR_87;novel_miR_193;novel_miR_132	gene-Taro_012703	Taro_012703	0	0	2.49994	0	4.1255	K03253|0.0e+00|egu:105053887|K03253 translation initiation factor 3 subunit B | (RefSeq) eukaryotic translation initiation factor 3 subunit B	RNA transport (ko03013)
NMUH01000497.1:260090|264827	novel_miR_87;novel_miR_193;novel_miR_132	gene-Taro_012703	Taro_012703	0	0	0	2.54641	0	K03253|0.0e+00|egu:105053887|K03253 translation initiation factor 3 subunit B | (RefSeq) eukaryotic translation initiation factor 3 subunit B	RNA transport (ko03013)
NMUH01000502.1:493264|493581	novel_miR_82	gene-Taro_012799	Taro_012799	0	0	2.1579	0	0	--	--
NMUH01000512.1:245429|245668	novel_miR_41;novel_miR_127;novel_miR_177;novel_miR_70;novel_miR_59;novel_miR_2	gene-Taro_012967	Taro_012967	0	0	0	3.57114	0	K04079|5.4e-114|apro:F751_2447|K04079 molecular chaperone HtpG | (RefSeq) Heat shock protein 90-2	Protein processing in endoplasmic reticulum (ko04141)
NMUH01000519.1:164217|168211	novel_miR_210;novel_miR_75;novel_miR_169;novel_miR_162;novel_miR_147;novel_miR_12;novel_miR_198	gene-Taro_013107	Taro_013107	0	0	0	4.68089	0	K21596|5.0e-303|pda:103719811|K21596 calmodulin-binding transcription activator | (RefSeq) calmodulin-binding transcription activator 4-like	--
NMUH01000519.1:168847|169373	novel_miR_142	gene-Taro_013107	Taro_013107	0	0	4.32489	0	0	K21596|5.0e-303|pda:103719811|K21596 calmodulin-binding transcription activator | (RefSeq) calmodulin-binding transcription activator 4-like	--
NMUH01000526.1:169681|173619	novel_miR_54	Colocasia_esculenta_newGene_43499	--	2.7851	0	0	0	0	--	--
NMUH01000578.1:149176|178080	novel_miR_24;novel_miR_62;novel_miR_90;novel_miR_165;novel_miR_53;novel_miR_99;novel_miR_34;novel_miR_37;novel_miR_116	Colocasia_esculenta_newGene_44485	--	3.03765	0	0	0	0	--	--
NMUH01000578.1:149176|184419	novel_miR_62;novel_miR_90;novel_miR_165;novel_miR_53;novel_miR_99;novel_miR_34;novel_miR_37;novel_miR_116	Colocasia_esculenta_newGene_44485	--	-2.29781	-2.33066	-2.30501	-2.45433	-2.7544	--	--
NMUH01000643.1:421141|421314	novel_miR_87;novel_miR_193	gene-Taro_015084	Taro_015084	0	0	0	0	4.2474	K22133|2.9e-68|egr:104443802|K22133 oxalate---CoA ligase [EC:6.2.1.8] | (RefSeq) oxalate--CoA ligase	Glyoxylate and dicarboxylate metabolism (ko00630)
NMUH01000690.1:226709|227098	novel_miR_53;novel_miR_99;novel_miR_34;novel_miR_37	gene-Taro_015840	Taro_015840	2.17453	0	0	0	0	K18730|1.9e-49|atr:18434476|K18730 PERQ amino acid-rich with GYF domain-containing protein | (RefSeq) uncharacterized protein LOC18434476	--
NMUH01000713.1:141170|147128	novel_miR_148	gene-Taro_016205	Taro_016205	1.76493	-2.31772	-2.38971	-2.52624	-2.71808	K02257|4.4e-152|egu:105043841|K02257 heme o synthase [EC:2.5.1.141] | (RefSeq) protoheme IX farnesyltransferase, mitochondrial	Porphyrin and chlorophyll metabolism (ko00860)
NMUH01000717.1:71106|84218	novel_miR_74;novel_miR_179	gene-Taro_016257	Taro_016257	2.4298	0	4.0704	0	0	K05391|5.1e-148|egu:105048202|K05391 cyclic nucleotide gated channel, plant | (RefSeq) cyclic nucleotide-gated ion channel 1	Plant-pathogen interaction (ko04626)
NMUH01000717.1:71179|84218	novel_miR_74;novel_miR_179	gene-Taro_016257	Taro_016257	-3.93509	-3.78876	-3.85449	-4.09654	-4.20793	K05391|5.1e-148|egu:105048202|K05391 cyclic nucleotide gated channel, plant | (RefSeq) cyclic nucleotide-gated ion channel 1	Plant-pathogen interaction (ko04626)
NMUH01000717.1:73506|76131	novel_miR_179	gene-Taro_016257	Taro_016257	-2.905	-3.03809	-3.09483	-3.29711	-3.50686	K05391|5.1e-148|egu:105048202|K05391 cyclic nucleotide gated channel, plant | (RefSeq) cyclic nucleotide-gated ion channel 1	Plant-pathogen interaction (ko04626)
NMUH01000746.1:229787|244845	novel_miR_132	gene-Taro_016714	Taro_016714	0	0	2.1579	0	0	K20224|4.0e-292|egu:105039218|K20224 importin-9 | (RefSeq) importin-9 isoform X2	--
NMUH01000746.1:241052|244845	novel_miR_132	gene-Taro_016714	Taro_016714	2.17453	0	2.49994	0	0	K20224|4.0e-292|egu:105039218|K20224 importin-9 | (RefSeq) importin-9 isoform X2	--
NMUH01000746.1:241859|244845	novel_miR_132	gene-Taro_016714	Taro_016714	4.23266	3.02352	0	3.19857	5.00243	K20224|4.0e-292|egu:105039218|K20224 importin-9 | (RefSeq) importin-9 isoform X2	--
NMUH01000782.1:109931|110556	novel_miR_96;novel_miR_123;novel_miR_48;novel_miR_61;novel_miR_27	gene-Taro_017230	Taro_017230	0	0	0	0	2.28695	--	--
NMUH01000813.1:112586|113575	novel_miR_179	Ce._newGene_48227	--	2.84094	0	0	0	0	K10866|2.5e-99|obr:102714261|K10866 DNA repair protein RAD50 [EC:3.6.-.-] | (RefSeq) DNA repair protein RAD50	Non-homologous end-joining (ko03450)
NMUH01000813.1:112586|123845	novel_miR_179	Ce._newGene_48227	--	-2.52061	-2.65713	-2.66661	-2.86531	-3.09843	K10866|2.5e-99|obr:102714261|K10866 DNA repair protein RAD50 [EC:3.6.-.-] | (RefSeq) DNA repair protein RAD50	Non-homologous end-joining (ko03450)
NMUH01000826.1:276151|277671	novel_miR_138	gene-Taro_017927	Taro_017927	0.764429	1.59638	0.699971	-4.62061	1.79057	K11643|3.3e-58|pda:103719900|K11643 chromodomain-helicase-DNA-binding protein 4 [EC:3.6.4.12] | (RefSeq) uncharacterized protein LOC103719900 isoform X1	--
NMUH01000831.1:27016|27177	novel_miR_138	gene-Taro_018004	Taro_018004	0	0	0	0	2.92615	K22381|1.3e-249|egu:105057290|K22381 E3 ubiquitin-protein ligase ZNF598 [EC:2.3.2.27] | (RefSeq) zinc finger protein 598	--
NMUH01000831.1:286084|298221	novel_miR_148	gene-Taro_018016	Taro_018016	-2.30178	-2.31772	-2.38971	-2.52624	-2.71808	--	--
NMUH01000838.1:309245|309801	novel_miR_196	gene-Taro_018140	Taro_018140	0	2.49154	0	0	0	K10706|3.3e-91|osa:4347996|K10706 senataxin [EC:3.6.4.-] | (RefSeq) probable helicase DDB_G0274399 isoform X1	--
NMUH01000842.1:196403|196665	novel_miR_41;novel_miR_127;novel_miR_177;novel_miR_70;novel_miR_59;novel_miR_2	gene-Taro_018201	Taro_018201	0	3.02352	0	0	0	--	--
NMUH01000862.1:377074|377381	novel_miR_179	gene-Taro_018507	Taro_018507	-2.29781	-2.33066	-2.30501	-2.45433	-2.7544	K06269|5.6e-135|pda:103709330|K06269 serine/threonine-protein phosphatase PP1 catalytic subunit [EC:3.1.3.16] | (RefSeq) serine/threonine-protein phosphatase PP1-like	mRNA surveillance pathway (ko03015)
NMUH01000868.1:122239|128950	novel_miR_138	gene-Taro_018587	Taro_018587	0	0	2.53366	0	0	K01303|5.3e-158|pda:103711615|K01303 acylaminoacyl-peptidase [EC:3.4.19.1] | (RefSeq) LOW QUALITY PROTEIN: acylamino-acid-releasing enzyme 1	--
NMUH01000896.1:20000|21055	novel_miR_138;novel_miR_196	gene-Taro_018907	Taro_018907	0	0	2.19165	0	0	K12616|0.0e+00|nnu:104594385|K12616 enhancer of mRNA-decapping protein 4 | (RefSeq) enhancer of mRNA-decapping protein 4	RNA degradation (ko03018)
NMUH01000896.1:9057|15018	novel_miR_179	gene-Taro_018907	Taro_018907	0	2.83178	0	0	0	K12616|0.0e+00|nnu:104594385|K12616 enhancer of mRNA-decapping protein 4 | (RefSeq) enhancer of mRNA-decapping protein 4	RNA degradation (ko03018)
NMUH01000896.1:9057|21340	novel_miR_179	gene-Taro_018907	Taro_018907	-2.30178	-2.31772	-2.38971	-2.52624	-2.71808	K12616|0.0e+00|nnu:104594385|K12616 enhancer of mRNA-decapping protein 4 | (RefSeq) enhancer of mRNA-decapping protein 4	RNA degradation (ko03018)
NMUH01000926.1:161776|162641	novel_miR_31	gene-Taro_019316	Taro_019316	-2.69883	-2.8751	-2.88108	-3.10893	-3.32816	--	--
NMUH01000926.1:161776|174223	novel_miR_54;novel_miR_31	gene-Taro_019317	Taro_019317	2.10811	0	0	0	0	K10691|0.0e+00|pda:103712757|K10691 E3 ubiquitin-protein ligase UBR4 [EC:2.3.2.27] | (RefSeq) auxin transport protein BIG	--
NMUH01000992.1:215267|215668	novel_miR_149;novel_miR_212;novel_miR_122	gene-Taro_020188	Taro_020188	-1.4444	0.264629	-0.810243	-0.171999	-3.89493	K19937|8.5e-180|mus:103979735|K19937 Rab3 GTPase-activating protein non-catalytic subunit | (RefSeq) rab3 GTPase-activating protein non-catalytic subunit	--
NMUH01001074.1:245452|246209	novel_miR_196	gene-Taro_021192	Taro_021192	0	0	3.03598	0	0	K04712|5.3e-171|egu:105059001|K04712 sphingolipid 4-desaturase/C4-monooxygenase [EC:1.14.19.17 1.14.18.5] | (RefSeq) sphingolipid delta(4)-desaturase DES1-like	Sphingolipid metabolism (ko00600)
NMUH01001074.1:245977|246312	novel_miR_196	gene-Taro_021192	Taro_021192	-2.7741	-2.87665	-2.82719	-3.06036	-3.32961	K04712|5.3e-171|egu:105059001|K04712 sphingolipid 4-desaturase/C4-monooxygenase [EC:1.14.19.17 1.14.18.5] | (RefSeq) sphingolipid delta(4)-desaturase DES1-like	Sphingolipid metabolism (ko00600)
NMUH01001125.1:158494|172869	novel_miR_10	Colocasia_esculenta_newGene_52382	--	3.34306	0	0	0	0	--	--
NMUH01001142.1:249365|251238	novel_miR_196	gene-Taro_021936	Taro_021936	-3.21834	-3.17223	-3.20085	-3.40116	0.493826	K15164|0.0e+00|pda:103720139|K15164 mediator of RNA polymerase II transcription subunit 13 | (RefSeq) LOW QUALITY PROTEIN: mediator of RNA polymerase II transcription subunit 13	--
NMUH01001160.1:174616|174873	novel_miR_49;novel_miR_105;novel_miR_200	gene-Taro_022143	Taro_022143	0	0	2.49994	0	0	K14497|6.6e-166|pda:103720341|K14497 protein phosphatase 2C [EC:3.1.3.16] | (RefSeq) probable protein phosphatase 2C 6	Plant hormone signal transduction (ko04075)
NMUH01001212.1:110557|110956	novel_miR_196	gene-Taro_022709	Taro_022709	0	3.18758	0	0	0	K07374|8.3e-260|cit:102609137|K07374 tubulin alpha | (RefSeq) tubulin alpha chain	Phagosome (ko04145)
NMUH01001271.1:141468|142477	novel_miR_191	gene-Taro_023370	Taro_023370	-2.30178	2.23456	0.476856	-2.52624	0.309255	K13418|6.4e-143|dct:110114305|K13418 somatic embryogenesis receptor kinase 1 [EC:2.7.10.1 2.7.11.1] | (RefSeq) LRR receptor kinase BAK1 isoform X1	--
NMUH01001384.1:135950|151989	novel_miR_41;novel_miR_127;novel_miR_177;novel_miR_70;novel_miR_59;novel_miR_2	Ce._newGene_55567	--	2.4298	0	0	0	0	K02469|7.8e-66|zju:107412954|K02469 DNA gyrase subunit A [EC:5.6.2.2] | (RefSeq) DNA gyrase subunit A, chloroplastic/mitochondrial isoform X1	--
NMUH01001384.1:135950|222266	novel_miR_41;novel_miR_127;novel_miR_177;novel_miR_70;novel_miR_59;novel_miR_2	Ce._newGene_55567	--	2.4298	0	0	0	0	K02469|7.8e-66|zju:107412954|K02469 DNA gyrase subunit A [EC:5.6.2.2] | (RefSeq) DNA gyrase subunit A, chloroplastic/mitochondrial isoform X1	--
NMUH01001384.1:150236|151989	novel_miR_41;novel_miR_127;novel_miR_177;novel_miR_70;novel_miR_59;novel_miR_2	Ce._newGene_55567	--	2.4298	0	3.08018	0	0	K02469|7.8e-66|zju:107412954|K02469 DNA gyrase subunit A [EC:5.6.2.2] | (RefSeq) DNA gyrase subunit A, chloroplastic/mitochondrial isoform X1	--
NMUH01001389.1:237976|241200	novel_miR_179	gene-Taro_024503	Taro_024503	0	0	4.04161	0	0	--	--
NMUH01001446.1:57013|59065	novel_miR_96;novel_miR_123;novel_miR_61;novel_miR_27	gene-Taro_025055	Taro_025055	0	0	2.40737	0	0	--	--
NMUH01001462.1:25806|32570	novel_miR_129	gene-Taro_025213	Taro_025213	2.17453	0	0	0	0	--	--
NMUH01001516.1:246740|261167	novel_miR_156;novel_miR_188	gene-Taro_025744	Taro_025744	2.10811	0	0	0	0	K16250|5.6e-297|egu:105043379|K16250 DNA-directed RNA polymerase IV subunit 1 [EC:2.7.7.6] | (RefSeq) DNA-directed RNA polymerase IV subunit 1	--
NMUH01001516.1:246740|261199	novel_miR_156;novel_miR_188	gene-Taro_025744	Taro_025744	2.17453	0	0	0	0	K16250|5.6e-297|egu:105043379|K16250 DNA-directed RNA polymerase IV subunit 1 [EC:2.7.7.6] | (RefSeq) DNA-directed RNA polymerase IV subunit 1	--
NMUH01001534.1:110273|110489	novel_miR_191	gene-Taro_025871	Taro_025871	0	3.35593	0	0	0	K09561|6.9e-34|mus:103973841|K09561 STIP1 homology and U-box containing protein 1 [EC:2.3.2.27] | (RefSeq) E3 ubiquitin-protein ligase CHIP	Protein processing in endoplasmic reticulum (ko04141)
NMUH01001556.1:106137|106387	novel_miR_54	gene-Taro_026028	Taro_026028	0	3.22575	0	0	0	K17987|1.9e-183|pda:103712004|K17987 next to BRCA1 gene 1 protein | (RefSeq) protein NBR1 homolog	--
NMUH01001645.1:257717|258628	novel_miR_210;novel_miR_75;novel_miR_169;novel_miR_162;novel_miR_147;novel_miR_12;novel_miR_198	gene-Taro_026857	Taro_026857	3.81149	0	0	0	0	--	--
NMUH01001694.1:248731|249174	novel_miR_203	gene-Taro_027263	Taro_027263	2.46427	0	0	0	0	--	--
NMUH01001709.1:28738|32620	novel_miR_179	gene-Taro_027387	Taro_027387	2.61304	3.75962	0	0	0	K03522|6.1e-23|psom:113319531|K03522 electron transfer flavoprotein alpha subunit | (RefSeq) electron transfer flavoprotein subunit alpha, mitochondrial-like	--
NMUH01001713.1:256443|256624	novel_miR_138	gene-Taro_027433	Taro_027433	-2.30178	-2.31772	-2.38971	-2.52624	-2.71808	K14684|3.1e-134|mus:103996307|K14684 solute carrier family 25 (mitochondrial phosphate transporter), member 23/24/25/41 | (RefSeq) mitochondrial adenine nucleotide transporter ADNT1	--
NMUH01001720.1:218298|224495	bgy-miR156;ptc-miR156j;mes-miR156h;bcy-miR156;rco-miR156h;aqc-miR156b;vvi-miR156i	gene-Taro_027494	Taro_027494	0	0	2.40737	0	0	--	--
NMUH01001751.1:199341|200139	novel_miR_138	Colocasia_esculenta_newGene_58978	--	-2.22173	-2.32902	-2.35902	-2.50242	-2.75268	--	--
NMUH01001751.1:199341|200143	novel_miR_138	Colocasia_esculenta_newGene_58978	--	3.03765	0	0	0	0	--	--
NMUH01001761.1:65928|73565	novel_miR_31	gene-Taro_027824	Taro_027824	-2.5853	-2.64675	-2.69639	-2.88872	-3.06639	K10590|0.0e+00|nnu:104603621|K10590 E3 ubiquitin-protein ligase TRIP12 [EC:2.3.2.26] | (RefSeq) E3 ubiquitin-protein ligase UPL3-like	Ubiquitin mediated proteolysis (ko04120)
NMUH01001780.1:191171|191523	novel_miR_200	gene-Taro_027974	Taro_027974	0	3.54862	0	0	0	--	--
NMUH01001783.1:213371|221273	novel_miR_138	gene-Taro_028019	Taro_028019	0	0	2.19165	0	0	--	--
NMUH01001895.1:115475|115818	novel_miR_196	gene-Taro_028936	Taro_028936	0	0	3.35069	0	0	K14486|1.3e-87|mtr:MTR_2g005240|K14486 auxin response factor | (RefSeq) auxin response factor 2	Plant hormone signal transduction (ko04075)
NMUH01001956.1:31870|32743	novel_miR_203	gene-Taro_029442	Taro_029442	2.14534	0	0	0	0	K03231|1.6e-255|dct:110098184|K03231 elongation factor 1-alpha | (RefSeq) elongation factor 1-alpha	RNA transport (ko03013)
NMUH01001956.1:32504|32775	novel_miR_203	gene-Taro_029442	Taro_029442	0	0	2.1579	0	0	K03231|1.6e-255|dct:110098184|K03231 elongation factor 1-alpha | (RefSeq) elongation factor 1-alpha	RNA transport (ko03013)
NMUH01001956.1:32545|32703	novel_miR_203	gene-Taro_029442	Taro_029442	0	2.49154	0	0	0	K03231|1.6e-255|dct:110098184|K03231 elongation factor 1-alpha | (RefSeq) elongation factor 1-alpha	RNA transport (ko03013)
NMUH01001956.1:32545|32778	novel_miR_203	gene-Taro_029442	Taro_029442	0	2.97908	0	0	0	K03231|1.6e-255|dct:110098184|K03231 elongation factor 1-alpha | (RefSeq) elongation factor 1-alpha	RNA transport (ko03013)
NMUH01001956.1:32575|32811	novel_miR_203	gene-Taro_029442	Taro_029442	0	4.25078	0	0	0	K03231|1.6e-255|dct:110098184|K03231 elongation factor 1-alpha | (RefSeq) elongation factor 1-alpha	RNA transport (ko03013)
NMUH01001969.1:177015|178522	novel_miR_15;novel_miR_6	gene-Taro_029546	Taro_029546	4.09974	0	0	0	0	K14759|4.2e-06|ppp:112287061|K14759 isochorismate synthase / 2-succinyl-5-enolpyruvyl-6-hydroxy-3-cyclohexene-1-carboxylate synthase / 2-succinyl-6-hydroxy-2,4-cyclohexadiene-1-carboxylate synthase / O-succinylbenzoate synthase [EC:5.4.4.2 2.2.1.9 4.2.99.20 4.2.1.113] | (RefSeq) protein PHYLLO, chloroplastic-like isoform X1	Ubiquinone and other terpenoid-quinone biosynthesis (ko00130)
NMUH01001990.1:197251|204106	novel_miR_180	gene-Taro_029700	Taro_029700	0	0	3.03598	0	0	--	--
NMUH01001990.1:197251|204124	novel_miR_180	gene-Taro_029700	Taro_029700	0.353278	-0.687655	-3.13641	-3.3215	-3.47173	--	--
NMUH01002067.1:87534|87699	novel_miR_41;novel_miR_127;novel_miR_177;novel_miR_70;novel_miR_59;novel_miR_2	gene-Taro_030252	Taro_030252	0	2.83178	0	0	0	--	--
NMUH01002107.1:62789|85688	novel_miR_196	Ce._newGene_61951	--	2.48755	0	0	0	0	--	--
NMUH01002123.1:81701|82468	novel_miR_129	gene-Taro_030667	Taro_030667	2.17453	0	0	0	2.14598	K23286|1.5e-117|mis:MICPUN_82791|K23286 neurobeachin-like protein 1/2 | (RefSeq) predicted protein	--
NMUH01002123.1:83926|85883	novel_miR_138	gene-Taro_030667	Taro_030667	0	2.26109	0	0	0	K23286|1.5e-117|mis:MICPUN_82791|K23286 neurobeachin-like protein 1/2 | (RefSeq) predicted protein	--
NMUH01002226.1:190470|190872	novel_miR_87;novel_miR_193	gene-Taro_031425	Taro_031425	2.48755	0	0	0	0	K20353|1.6e-243|pda:103710705|K20353 COPII coat assembly protein SEC16 | (RefSeq) protein transport protein SEC16A homolog isoform X1	--
NMUH01002228.1:16827|17497	novel_miR_41;novel_miR_127;novel_miR_177;novel_miR_70;novel_miR_59;novel_miR_2	gene-Taro_031433	Taro_031433	0	0	2.72228	0	0	K13413|3.0e-52|sbi:110435403|K13413 mitogen-activated protein kinase kinase 4/5 [EC:2.7.12.2] | (RefSeq) mitogen-activated protein kinase kinase 5-like	Plant-pathogen interaction (ko04626)
NMUH01002228.1:16956|17318	novel_miR_41;novel_miR_127;novel_miR_177;novel_miR_70;novel_miR_59;novel_miR_2	gene-Taro_031433	Taro_031433	0	0	0	0	3.37794	K13413|3.0e-52|sbi:110435403|K13413 mitogen-activated protein kinase kinase 4/5 [EC:2.7.12.2] | (RefSeq) mitogen-activated protein kinase kinase 5-like	Plant-pathogen interaction (ko04626)
NMUH01002279.1:38708|38867	novel_miR_172;novel_miR_58	gene-Taro_031708	Taro_031708	0	0	2.1579	0	0	--	--
NMUH01002571.1:68335|68812	novel_miR_100	gene-Taro_033553	Taro_033553	0	0	2.49994	0	0	K08712|2.4e-143|gsl:Gasu_29800|K08712 ATP-binding cassette, subfamily G (WHITE), member 2, SNQ2 | (RefSeq) ABC transporter, ATP-binding protein	ABC transporters (ko02010)
NMUH01002635.1:47733|49593	novel_miR_138	gene-Taro_033949	Taro_033949	0	0	0	0	4.14644	K19026|0.0e+00|egu:105047910|K19026 spatacsin | (RefSeq) uncharacterized protein LOC105047910 isoform X1	--
NMUH01002666.1:12873|13662	novel_miR_41;novel_miR_127;novel_miR_177;novel_miR_70;novel_miR_59;novel_miR_2	gene-Taro_034113	Taro_034113	3.1476	0	0	0	0	K14834|8.7e-295|pda:103722033|K14834 nucleolar complex protein 3 | (RefSeq) LOW QUALITY PROTEIN: nucleolar complex protein 3 homolog	--
NMUH01002703.1:119631|119988	novel_miR_210;novel_miR_75;novel_miR_169;novel_miR_162;novel_miR_147;novel_miR_12;novel_miR_198	gene-Taro_034354	Taro_034354	-2.30178	-2.31772	-2.38971	-2.52624	-2.71808	K10615|2.9e-38|mis:MICPUN_60437|K10615 E3 ubiquitin-protein ligase HERC4 [EC:2.3.2.26] | (RefSeq) E3 ubiquitin-protein ligase	Ubiquitin mediated proteolysis (ko04120)
NMUH01002711.1:7049|7236	novel_miR_196	gene-Taro_034381	Taro_034381	-2.5853	-2.64675	-2.69639	-2.88872	-3.06639	K08065|2.3e-58|mus:103993792|K08065 nuclear transcription Y subunit beta | (RefSeq) nuclear transcription factor Y subunit B-10-like	--
NMUH01002711.1:81203|85861	novel_miR_87;novel_miR_193	gene-Taro_034389	Taro_034389	0	0	0	0	3.73737	K22378|1.8e-09|bna:106440523|K22378 E3 ubiquitin-protein ligase RNF181 [EC:2.3.2.27] | (RefSeq) E3 ubiquitin-protein ligase At3g02290-like	--
NMUH01002757.1:104780|133596	novel_miR_156;novel_miR_188	gene-Taro_034675	Taro_034675	-2.22173	-2.32902	-2.35902	-2.50242	-2.75268	K22768|0.0e+00|egu:105060269|K22768 methyl-CpG-binding domain-containing protein 9 [EC:2.3.1.48] | (RefSeq) methyl-CpG-binding domain-containing protein 9-like isoform X1	--
NMUH01002757.1:129198|133596	novel_miR_156;novel_miR_188	gene-Taro_034675	Taro_034675	-2.7741	-2.87665	-2.82719	-3.06036	-3.32961	K22768|0.0e+00|egu:105060269|K22768 methyl-CpG-binding domain-containing protein 9 [EC:2.3.1.48] | (RefSeq) methyl-CpG-binding domain-containing protein 9-like isoform X1	--
NMUH01002973.1:20882|21667	novel_miR_41;novel_miR_127;novel_miR_177;novel_miR_70;novel_miR_59;novel_miR_2	gene-Taro_035854	Taro_035854	0	0	2.95485	0	0	--	--
NMUH01003101.1:49941|50227	novel_miR_156;novel_miR_188	gene-Taro_036607	Taro_036607	0	3.71614	0	0	0	K18467|1.3e-102|hbr:110653547|K18467 vacuolar protein sorting-associated protein 29 | (RefSeq) vacuolar protein sorting-associated protein 29	Endocytosis (ko04144)
NMUH01003387.1:145452|154162	osa-miR5523	gene-Taro_038109	Taro_038109	0	0	2.53366	0	0	--	--
NMUH01003399.1:39497|47358	novel_miR_54	gene-Taro_038174	Taro_038174	-2.29781	-2.33066	-2.30501	-2.45433	-2.7544	K08852|5.4e-208|vvi:100249111|K08852 serine/threonine-protein kinase/endoribonuclease IRE1 [EC:2.7.11.1 3.1.26.-] | (RefSeq) serine/threonine-protein kinase/endoribonuclease IRE1a	Protein processing in endoplasmic reticulum (ko04141)
NMUH01003417.1:23874|24120	novel_miR_41;novel_miR_127;novel_miR_177;novel_miR_70;novel_miR_59;novel_miR_2	gene-Taro_038273	Taro_038273	2.17453	0	0	0	0	K06670|9.1e-76|egu:105051392|K06670 cohesin complex subunit SCC1 | (RefSeq) sister chromatid cohesion 1 protein 2 isoform X1	--
NMUH01003421.1:111940|112233	novel_miR_196	gene-Taro_038300	Taro_038300	0	0	2.75041	0	0	K00012|3.4e-264|egu:105046638|K00012 UDPglucose 6-dehydrogenase [EC:1.1.1.22] | (RefSeq) UDP-glucose 6-dehydrogenase 4	Amino sugar and nucleotide sugar metabolism (ko00520)
NMUH01003478.1:28569|31521	novel_miR_196;novel_miR_49;novel_miR_105	gene-Taro_038619	Taro_038619	-2.29781	-2.33066	-2.30501	-2.45433	-2.7544	K14396|4.7e-09|zma:100282115|K14396 polyadenylate-binding protein 2 | (RefSeq) polyadenylate-binding protein 2	mRNA surveillance pathway (ko03015)
NMUH01003504.1:2772|31152	novel_miR_28	Colocasia_esculenta_newGene_70526	--	-0.900818	-0.282378	0.504292	-3.90263	1.51585	K17541|3.8e-28|nnu:104611621|K17541 SCY1-like protein 2 | (RefSeq) uncharacterized LOC104611621	--
NMUH01003504.1:2772|33689	novel_miR_28	Colocasia_esculenta_newGene_70526	--	2.10811	0	0	0	0	K17541|3.8e-28|nnu:104611621|K17541 SCY1-like protein 2 | (RefSeq) uncharacterized LOC104611621	--
NMUH01003607.1:14201|14699	novel_miR_156;novel_miR_188	gene-Taro_039166	Taro_039166	2.14534	0	0	0	0	--	--
NMUH01003641.1:53906|56026	novel_miR_210;novel_miR_75;novel_miR_169;novel_miR_162;novel_miR_147;novel_miR_12;novel_miR_198	gene-Taro_039321	Taro_039321	2.10811	0	0	0	0	K07300|2.3e-145|dct:110108202|K07300 Ca2+:H+ antiporter | (RefSeq) vacuolar cation/proton exchanger 2	--
NMUH01003674.1:78116|78396	novel_miR_87;novel_miR_193	gene-Taro_039449	Taro_039449	0	0	2.86655	0	0	--	--
NMUH01003681.1:125446|133869	novel_miR_179	gene-Taro_039478	Taro_039478	0.83095	-2.86443	-0.878798	-3.13295	1.48987	K15710|1.4e-64|pda:103702148|K15710 E3 ubiquitin-protein ligase SHPRH [EC:3.6.4.- 2.3.2.27] | (RefSeq) E3 ubiquitin-protein ligase SHPRH isoform X1	--
NMUH01003771.1:6507|15125	aqc-miR156b	gene-Taro_039864	Taro_039864	-3.27157	-3.31266	-3.42308	-3.62118	-3.78634	K05674|0.0e+00|pda:103717193|K05674 ATP-binding cassette, subfamily C (CFTR/MRP), member 10 | (RefSeq) ABC transporter C family member 13 isoform X1	ABC transporters (ko02010)
NMUH01003801.1:87035|87498	novel_miR_103;novel_miR_189	gene-Taro_039960	Taro_039960	-2.30178	-2.31772	1.32424	-2.52624	-2.71808	K07953|1.8e-21|vvi:100266574|K07953 GTP-binding protein SAR1 [EC:3.6.5.-] | (RefSeq) GTP-binding protein SAR1B-like	Protein processing in endoplasmic reticulum (ko04141)
NMUH01003801.1:87035|89113	novel_miR_103;novel_miR_189	gene-Taro_039960	Taro_039960	0	0	2.72228	0	4.31148	K07953|1.8e-21|vvi:100266574|K07953 GTP-binding protein SAR1 [EC:3.6.5.-] | (RefSeq) GTP-binding protein SAR1B-like	Protein processing in endoplasmic reticulum (ko04141)
NMUH01003935.1:15636|16370	novel_miR_138	gene-Taro_040536	Taro_040536	0	0	0	0	3.73205	--	--
NMUH01003940.1:35837|36105	novel_miR_96;novel_miR_123;novel_miR_48;novel_miR_61;novel_miR_27	gene-Taro_040558	Taro_040558	0	0	0	0	2.66152	K01092|4.4e-33|boe:106307850|K01092 myo-inositol-1(or 4)-monophosphatase [EC:3.1.3.25] | (RefSeq) phosphatase IMPL1, chloroplastic-like isoform X1	Phosphatidylinositol signaling system (ko04070)
NMUH01004063.1:62318|65412	novel_miR_196	gene-Taro_041079	Taro_041079	0	2.97908	0	0	0	K07151|0.0e+00|pop:7454040|K07151 dolichyl-diphosphooligosaccharide---protein glycosyltransferase [EC:2.4.99.18] | (RefSeq) dolichyl-diphosphooligosaccharide--protein glycosyltransferase subunit STT3B	Protein processing in endoplasmic reticulum (ko04141)
NMUH01004226.1:75202|78900	novel_miR_210;novel_miR_75;novel_miR_169;novel_miR_162;novel_miR_147;novel_miR_12;novel_miR_198;aqc-miR156b	gene-Taro_041734	Taro_041734	2.61304	0	0	0	0	K01950|2.7e-224|egu:105051500|K01950 NAD+ synthase (glutamine-hydrolysing) [EC:6.3.5.1] | (RefSeq) glutamine-dependent NAD(+) synthetase	Nicotinate and nicotinamide metabolism (ko00760)
NMUH01004625.1:25880|26092	novel_miR_196	gene-Taro_043152	Taro_043152	0	0	0	0	3.25326	K17500|3.6e-32|nnu:104592071|K17500 integrin-linked kinase-associated serine/threonine phosphatase 2C [EC:3.1.3.16] | (RefSeq) probable protein phosphatase 2C 8	--
NMUH01004674.1:65696|67570	novel_miR_1	gene-Taro_043337	Taro_043337	2.10811	0	3.31528	4.06362	0	K00130|1.1e-54|cqi:110700462|K00130 betaine-aldehyde dehydrogenase [EC:1.2.1.8] | (RefSeq) betaine aldehyde dehydrogenase, chloroplastic	Glycine, serine and threonine metabolism (ko00260)
NMUH01004674.1:65696|67570	novel_miR_1	gene-Taro_043338	Taro_043338	2.10811	0	3.31528	4.06362	0	--	--
NMUH01004723.1:8415|8960	novel_miR_87;novel_miR_193	gene-Taro_043508	Taro_043508	0	0	2.1579	0	0	K20359|1.0e-34|eus:EUTSA_v10006389mg|K20359 PRA1 family protein 1 | (RefSeq) hypothetical protein	--
NMUH01004800.1:71915|86952	novel_miR_179	gene-Taro_043759	Taro_043759	-2.30178	-2.31772	-2.38971	-2.52624	-2.71808	K01681|2.8e-22|bna:106439784|K01681 aconitate hydratase [EC:4.2.1.3] | (RefSeq) uncharacterized protein LOC106439784	Biosynthesis of amino acids (ko01230)
NMUH01004821.1:111090|111393	novel_miR_41;novel_miR_127;novel_miR_177;novel_miR_70;novel_miR_59;novel_miR_2	gene-Taro_043824	Taro_043824	-3.21834	-3.17223	-3.20085	-3.40116	-3.66153	--	--
NMUH01005017.1:6710|7005	novel_miR_149;novel_miR_212;novel_miR_122	gene-Taro_044471	Taro_044471	2.17453	0	0	0	0	K10583|2.4e-100|pda:103701486|K10583 ubiquitin-conjugating enzyme E2 S [EC:2.3.2.23] | (RefSeq) ubiquitin-conjugating enzyme E2 22-like	Ubiquitin mediated proteolysis (ko04120)
NMUH01005466.1:1440|60260	novel_miR_115;novel_miR_87;novel_miR_193;novel_miR_137	Ce._newGene_77557	--	0	0	2.19165	0	0	--	--
NMUH01005509.1:12689|12968	novel_miR_210;novel_miR_75;novel_miR_169;novel_miR_162;novel_miR_147;novel_miR_12;novel_miR_198	gene-Taro_045880	Taro_045880	0	3.60135	0	0	0	K11275|2.1e-25|pop:18099218|K11275 histone H1/5 | (RefSeq) histone H1	--
NMUH01005857.1:5224|19247	novel_miR_138	gene-Taro_046776	Taro_046776	0	0	0	0	3.80437	--	--
NMUH01005976.1:26250|26405	novel_miR_96;novel_miR_123;novel_miR_61;novel_miR_27	gene-Taro_047071	Taro_047071	2.17453	0	0	0	0	--	--
NMUH01006178.1:24776|26517	novel_miR_156;novel_miR_188	gene-Taro_047588	Taro_047588	0	0	0	4.46111	0	K01835|9.7e-262|jre:108998598|K01835 phosphoglucomutase [EC:5.4.2.2] | (RefSeq) phosphoglucomutase, chloroplastic	Amino sugar and nucleotide sugar metabolism (ko00520)
NMUH01006316.1:78096|78283	novel_miR_53;novel_miR_99;novel_miR_34;novel_miR_37	gene-Taro_047931	Taro_047931	-0.847232	-3.15655	-3.31523	-3.49279	-3.62531	K15100|6.5e-84|pda:103709356|K15100 solute carrier family 25 (mitochondrial citrate transporter), member 1 | (RefSeq) mitochondrial succinate-fumarate transporter 1-like	--
NMUH01006572.1:33570|33759	novel_miR_179	gene-Taro_048505	Taro_048505	-2.58194	-2.65864	-2.61413	-2.81803	-3.10003	K03255|0.0e+00|pda:103702521|K03255 protein TIF31 | (RefSeq) protein TSS	--
NMUH01006930.1:4505|58423	ptc-miR156j;mes-miR156h;rco-miR156h;vvi-miR156i	Colocasia_esculenta_newGene_81123	--	0	2.61158	0	0	0	--	--
NMUH01007515.1:30363|31010	novel_miR_33	gene-Taro_050380	Taro_050380	0	3.75962	0	0	0	--	--
NMUH01007609.1:2249|2545	novel_miR_94;novel_miR_112;novel_miR_98	gene-Taro_050509	Taro_050509	0	0	2.75041	0	0	K03327|6.2e-203|egu:105041148|K03327 multidrug resistance protein, MATE family | (RefSeq) protein DETOXIFICATION 16-like isoform X1	--
NMUH01007829.1:46867|48860	novel_miR_94;novel_miR_112;novel_miR_98	gene-Taro_050878	Taro_050878	2.17453	2.97908	3.23007	0	0	K15223|3.6e-85|egu:105050254|K15223 upstream activation factor subunit UAF30 | (RefSeq) uncharacterized protein LOC105050254	--
NMUH01008986.1:13264|14590	novel_miR_179	Ce._newGene_84418	--	0	0	4.05205	0	0	--	--
NMUH01008986.1:14117|14523	novel_miR_179	Ce._newGene_84418	--	0	0	0	0	3.66314	--	--
NMUH01009699.1:7460|7727	novel_miR_87;novel_miR_193	gene-Taro_053325	Taro_053325	0	0	3.35069	0	0	--	--
NMUH01009850.1:8747|11529	novel_miR_103;novel_miR_189	gene-Taro_053493	Taro_053493	-2.20578	1.33379	0.680447	-4.55661	-4.69328	K13436|1.0e-166|nnu:104607133|K13436 pto-interacting protein 1 [EC:2.7.11.1] | (RefSeq) pto-interacting protein 1	Plant-pathogen interaction (ko04626)
NMUH01009850.1:8747|11529	novel_miR_103;novel_miR_189	gene-Taro_053494	Taro_053494	-2.20578	1.33379	0.680447	-4.55661	-4.69328	K01180|9.7e-73|cmax:111487562|K01180 endo-1,3(4)-beta-glucanase [EC:3.2.1.6] | (RefSeq) uncharacterized protein LOC111487562	--
NMUH01009866.1:18260|18521	novel_miR_149;novel_miR_212;novel_miR_122	gene-Taro_053509	Taro_053509	2.17453	0	0	0	0	K03255|0.0e+00|pda:103715898|K03255 protein TIF31 | (RefSeq) LOW QUALITY PROTEIN: protein TSS	--
NMUH01010587.1:10930|11238	novel_miR_196	gene-Taro_054122	Taro_054122	0	0	2.73699	0	0	--	--
NMUH01010587.1:10933|11151	novel_miR_196	gene-Taro_054122	Taro_054122	1.79237	1.39872	2.45294	4.51652	-2.7544	--	--
NMUH01010587.1:10963|11151	novel_miR_196	gene-Taro_054122	Taro_054122	-3.52431	0.678246	0.748643	1.0393	-3.89493	--	--
NMUH01010658.1:13803|14239	novel_miR_138	gene-Taro_054185	Taro_054185	-2.7741	-2.87665	-2.82719	-3.06036	-3.32961	--	--
NMUH01011302.1:18436|18703	novel_miR_155;novel_miR_128;novel_miR_60;novel_miR_88;novel_miR_106;novel_miR_64;novel_miR_195;novel_miR_113;novel_miR_63;novel_miR_19	gene-Taro_054653	Taro_054653	2.46427	0	0	0	0	K11436|1.7e-200|egu:105036087|K11436 type I protein arginine methyltransferase [EC:2.1.1.319] | (RefSeq) probable protein arginine N-methyltransferase 3 isoform X1	--
NMUH01012338.1:7027|8418	novel_miR_48	gene-Taro_055228	Taro_055228	2.10811	0	0	0	0	K19476|1.5e-69|cic:CICLE_v10026997mg|K19476 vacuolar protein sorting-associated protein IST1 | (RefSeq) hypothetical protein	Endocytosis (ko04144)
NMUH01013032.1:6513|7261	novel_miR_94;novel_miR_112;novel_miR_98	Ce._newGene_87717	--	-3.64056	-3.57168	-3.67623	-3.84361	-4.051	--	--
NMUH01013509.1:3755|4136	novel_miR_53;novel_miR_99;novel_miR_34;novel_miR_37	Colocasia_esculenta_newGene_87928	--	0	2.83178	0	0	0	--	--
NMUH01015681.1:6462|6914	novel_miR_142	Colocasia_esculenta_newGene_88761	--	-3.55251	-3.56797	-3.68723	-3.85459	-4.05334	K14638|5.1e-40|pda:103707384|K14638 solute carrier family 15 (peptide/histidine transporter), member 3/4 | (RefSeq) protein NRT1/ PTR FAMILY 4.5-like	--
Note	Yellow highlighted miRNAs are those which are enriched in starch and sucrose metabolism pathway.
